# Supplementary material for: Comparative Analysis of Extracellular Vesicles from Cytotoxic CD8+ αβ T Cells and γδ T Cells
Source: Cells. 2024 Oct 21;13(20):1745. doi: 10.3390/cells13201745 (PMC11506423; doi:10.3390/cells13201745)
Supplement: Supplementary file 1 [file cells-13-01745-s001.zip]

Archive with 5 entries (5 files):
- Supplementary Proteomics Tables.xlsx
- Supplementary Fig. S4.pptx
- Supplementary Fig. S3.pptx
- Supplementary Fig. S1.pptx
- Supplementary Fig. S2.pptx
