# Supplementary material for: Comparative Analysis of Extracellular Vesicles from Cytotoxic CD8+ αβ T Cells and γδ T Cells
Source: Cells. 2024 Oct 21;13(20):1745. doi: 10.3390/cells13201745 (PMC11506423; doi:10.3390/cells13201745)
Supplement: Supplementary file 1 [file cells-13-01745-s001.zip › Supplementary Proteomics Tables.xlsx]

## Sheet: Overview
Supplementary Table - S1				List of high confidence protein identifications
Supplementary Table - S2				Results of statistical Welch t-test with Perm.-based FDR, q = 0.01
Supplementary Table - S3				Results of 1D annotation enrichment analysis with Benjamini-Hochberg FDR, q = 0.01
Supplementary Table - S4				Results of Fisher's exact test with Benjamini-Hochberg FDR, q = 0.01

## Sheet: S1-Identified proteins
Protein FDR Confidence: Combined	Master	Accession	Description	Exp. q-value: Combined	Sum PEP Score	Coverage [%]	# Peptides	# PSMs	# Unique Peptides	# Protein Groups	# AAs	MW [kDa]	calc. pI	Score Sequest HT: Sequest HT	# Peptides (by Search Engine): Sequest HT	# Razor Peptides	Abundance: F1: 126, Sample, CD8, R1	Abundance: F1: 127N, Sample, CD8, R2	Abundance: F1: 127C, Sample, CD8, R3	Abundance: F1: 128N, Sample, CD8, R4	Abundance: F1: 128C, Sample, Zole, R1	Abundance: F1: 129N, Sample, Zole, R2	Abundance: F1: 129C, Sample, Zole, R3	Abundance: F1: 130N, Sample, Zole, R4	Found in Sample: [S1] F1: 126, Sample, CD8, R1	Found in Sample: [S2] F1: 127N, Sample, CD8, R2	Found in Sample: [S3] F1: 127C, Sample, CD8, R3	Found in Sample: [S4] F1: 128N, Sample, CD8, R4	Found in Sample: [S5] F1: 128C, Sample, Zole, R1	Found in Sample: [S6] F1: 129N, Sample, Zole, R2	Found in Sample: [S7] F1: 129C, Sample, Zole, R3	Found in Sample: [S8] F1: 130N, Sample, Zole, R4	Modifications
High	Master Protein	P26038	Moesin OS=Homo sapiens OX=9606 GN=MSN PE=1 SV=3	0	635.261	80	81	1299	65	1	577	67.8	6.4	3543.68	81	19	159959	157122	134660	239466	89761.5	91901.2	88846.3	88527.1	High	High	High	High	High	High	High	High
High	Master Protein	P08133	Annexin A6 OS=Homo sapiens OX=9606 GN=ANXA6 PE=1 SV=3	0	419.497	80	61	543	61	1	673	75.8	5.6	1686.53	61	0	41179.9	37732.1	46781.8	50534.1	61471.3	67349.7	73338.6	55873	High	High	High	High	High	High	High	High
High	Master Protein	P15311	Ezrin OS=Homo sapiens OX=9606 GN=EZR PE=1 SV=4	0	324.353	65	53	573	37	1	586	69.4	6.27	1579.53	53	2	29466.3	31207.6	25867	46349.7	15855.2	16922.2	16580.5	16933.7	High	High	High	High	High	High	High	High
High	Master Protein	P02769	Serum albumin OS=Bos taurus OX=9913 GN=ALB PE=1 SV=4	0	284.017	57	44	2087	40	1	607	69.2	6.18	5266.97	44	4	186679	238914	198836	101413	138028	170975	100727	219717	High	High	High	High	High	High	High	High
High	Master Protein	P08575	Receptor-type tyrosine-protein phosphatase C OS=Homo sapiens OX=9606 GN=PTPRC PE=1 SV=3	0	281.404	34	45	340	45	1	1306	147.4	6.15	1070.81	45	0	35537.9	37112.1	34981.6	48814.9	30701	31823.6	27772.1	29268.9	High	High	High	High	High	High	High	High
High	Master Protein	P04264	Keratin, type II cytoskeletal 1 OS=Homo sapiens OX=9606 GN=KRT1 PE=1 SV=6	0	279.631	58	49	319	43	1	644	66	8.12	1073.82	49	6	44652.7	48170.6	29696.3	30828.8	31060.6	35455.6	30037.3	69607.2	High	High	High	High	High	High	High	High
High	Master Protein	P06733	Alpha-enolase OS=Homo sapiens OX=9606 GN=ENO1 PE=1 SV=2	0	279.2	67	32	402	31	1	434	47.1	7.39	1363.19	32	1	33546	35179.2	32611.7	53665.4	21583.2	22244.2	21008.6	26335.4	High	High	High	High	High	High	High	High
High	Master Protein	P35908	Keratin, type II cytoskeletal 2 epidermal OS=Homo sapiens OX=9606 GN=KRT2 PE=1 SV=2	0	275.152	80	49	252	40	1	639	65.4	8	864.01	49	5	29487.9	27398.2	16065.9	17858	19722.8	17729.7	15488	35829.1	High	High	High	High	High	High	High	High
High	Master Protein	P60709	Actin, cytoplasmic 1 OS=Homo sapiens OX=9606 GN=ACTB PE=1 SV=1	0	274.991	62	25	768	9	1	375	41.7	5.48	2678.63	25	21	77583.4	80180.3	75371.7	112138	51731.9	56240.9	52884.3	62514.4	High	High	High	High	High	High	High	High
High	Master Protein	B0I1T2	Unconventional myosin-Ig OS=Homo sapiens OX=9606 GN=MYO1G PE=1 SV=2	0	242.797	46	39	230	39	1	1018	116.4	8.73	805.36	39	0	21839.1	21087.8	20941.6	24976.5	15293.5	15307.9	15212.8	17803.7	High	High	High	High	High	High	High	High
High	Master Protein	P13645	Keratin, type I cytoskeletal 10 OS=Homo sapiens OX=9606 GN=KRT10 PE=1 SV=6	0	229.621	49	31	261	28	1	584	58.8	5.21	852.1	31	4	27860.9	29660.2	15849.8	18057.2	19257.8	19651.1	16978.5	38022.3	High	High	High	High	High	High	High	High
High	Master Protein	P35241	Radixin OS=Homo sapiens OX=9606 GN=RDX PE=1 SV=1	0	226.068	55	42	434	24	1	583	68.5	6.37	1141.9	42	0	8284.1	9459.8	8978.2	12443.6	7089.4	7837.7	8407.7	8279.7	High	High	High	High	High	High	High	High
High	Master Protein	P35579	Myosin-9 OS=Homo sapiens OX=9606 GN=MYH9 PE=1 SV=4	0	217.427	34	55	187	55	1	1960	226.4	5.6	560.67	55	0	16389	16980.1	16923.8	17614.7	14605.2	15060.8	15664	25935.6	High	High	High	High	High	High	High	High
High	Master Protein	P04406	Glyceraldehyde-3-phosphate dehydrogenase OS=Homo sapiens OX=9606 GN=GAPDH PE=1 SV=3	0	213.77	70	24	259	24	1	335	36	8.46	872.36	24	0	25412.7	24050.9	26567	31712.5	21278.7	22067.6	25824.4	36525.2	High	High	High	High	High	High	High	High
High	Master Protein	P46940	Ras GTPase-activating-like protein IQGAP1 OS=Homo sapiens OX=9606 GN=IQGAP1 PE=1 SV=1	0	204.691	32	45	164	42	1	1657	189.1	6.48	495.31	45	0	12663.8	14105.2	13865.8	18913	10139.6	11141.6	10807.6	12467.3	High	High	High	High	High	High	High	High
High	Master Protein	P35527	Keratin, type I cytoskeletal 9 OS=Homo sapiens OX=9606 GN=KRT9 PE=1 SV=3	0	199.602	62	29	191	28	1	623	62	5.24	668.59	29	0	16820.8	17648.9	10712.7	10360	11545.4	14113.3	10252.7	27462.9	High	High	High	High	High	High	High	High
High	Master Protein	Q9H4M9	EH domain-containing protein 1 OS=Homo sapiens OX=9606 GN=EHD1 PE=1 SV=2	0	197.689	77	40	184	35	1	534	60.6	6.83	577.32	40	5	19197.8	18595.1	22948.7	22894	18441.3	17889.8	18915.3	17455	High	High	High	High	High	High	High	High
High	Master Protein	P20701	Integrin alpha-L OS=Homo sapiens OX=9606 GN=ITGAL PE=1 SV=3	0	191.927	29	32	205	32	1	1170	128.7	5.63	690.06	32	0	15287.1	17441.5	16904.3	20197	19676.6	23991.1	19785.5	16481.7	High	High	High	High	High	High	High	High
High	Master Protein	P11142	Heat shock cognate 71 kDa protein OS=Homo sapiens OX=9606 GN=HSPA8 PE=1 SV=1	0	188.356	61	38	188	30	1	646	70.9	5.52	610.06	38	8	20464.1	21113.1	20681	24377.4	17450.4	18244.6	19752.4	25278.2	High	High	High	High	High	High	High	High
High	Master Protein	P14618	Pyruvate kinase PKM OS=Homo sapiens OX=9606 GN=PKM PE=1 SV=4	0	180.046	49	30	194	30	1	531	57.9	7.84	606.21	30	0	18306	16996.3	19272.6	21185.8	16937.9	16450.2	20445.6	25931	High	High	High	High	High	High	High	High
High	Master Protein	Q13576	Ras GTPase-activating-like protein IQGAP2 OS=Homo sapiens OX=9606 GN=IQGAP2 PE=1 SV=4	0	174.025	38	48	157	45	1	1575	180.5	5.64	410.58	48	3	15885.6	17457.5	15929.4	21355.8	9875.9	10587	9826	12661.7	High	High	High	High	High	High	High	High
High	Master Protein	P62805	Histone H4 OS=Homo sapiens OX=9606 GN=HIST1H4A PE=1 SV=2	0	173.678	62	15	685	15	1	103	11.4	11.36	2051.81	15	0	49911.2	52209.2	106806	35539	101286	70835.4	91451.9	55128.5	High	High	High	High	High	High	High	High
High	Master Protein	Q9Y490	Talin-1 OS=Homo sapiens OX=9606 GN=TLN1 PE=1 SV=3	0	172.533	27	48	123	48	1	2541	269.6	6.07	335.53	48	0	7909.3	8217	8417.6	8998.2	7267.6	7770.9	7181.2	9722.1	High	High	High	High	High	High	High	High
High	Master Protein	Q9P265	Disco-interacting protein 2 homolog B OS=Homo sapiens OX=9606 GN=DIP2B PE=1 SV=3	0	167.361	29	33	154	31	1	1576	171.4	8.09	440.51	33	2	13863	15523.6	14200.6	16073.8	10213.7	10806	9551.4	13034.4	High	High	High	High	High	High	High	High
High	Master Protein	P68032	Actin, alpha cardiac muscle 1 OS=Homo sapiens OX=9606 GN=ACTC1 PE=1 SV=1	0	163.406	43	19	555	3	1	377	42	5.39	1436.39	19	0	8986.1	8919.3	7742.5	14079.7	4893.4	5712.3	4924	7188.9	High	High	High	High	High	High	High	High
High	Master Protein	P02538	Keratin, type II cytoskeletal 6A OS=Homo sapiens OX=9606 GN=KRT6A PE=1 SV=3	0	158.655	49	34	178	3	1	564	60	8	517.37	34	25	53303.6	10235.1	9441.6	8287.7	8456	8808.1	7705.9	11661.8	High	High	High	High	High	High	High	High
High	Master Protein	P06239	Tyrosine-protein kinase Lck OS=Homo sapiens OX=9606 GN=LCK PE=1 SV=6	0	151.041	52	20	196	17	1	509	58	5.36	604.17	20	3	17725.7	20861.5	18576.6	23128.7	10390.6	11353.9	9899	12179.3	High	High	High	High	High	High	High	High
High	Master Protein	P04259	Keratin, type II cytoskeletal 6B OS=Homo sapiens OX=9606 GN=KRT6B PE=1 SV=5	0	148.937	49	33	169	3	1	564	60	8	480.4	33	0	4323.2	1019.5	1180.1	940.3	843.6	814.7	746.6	1036.1	High	High	High	High	High	High	High	High
High	Master Protein	P13796	Plastin-2 OS=Homo sapiens OX=9606 GN=LCP1 PE=1 SV=6	0	147.625	49	27	159	27	1	627	70.2	5.43	485.05	27	0	16009.1	15774.1	15188.2	23977.8	13939.4	14501.8	13877.6	13727.5	High	High	High	High	High	High	High	High
High	Master Protein	Q14254	Flotillin-2 OS=Homo sapiens OX=9606 GN=FLOT2 PE=1 SV=2	0	144.477	66	32	131	32	1	428	47	5.25	407.85	32	0	17169.5	20131.4	15708.1	24658.6	9260.8	9471.2	8631.2	10911.7	High	High	High	High	High	High	High	High
High	Master Protein	O75955	Flotillin-1 OS=Homo sapiens OX=9606 GN=FLOT1 PE=1 SV=3	0	143.856	66	30	131	30	1	427	47.3	7.49	397.4	30	0	14596.7	17289.9	14135.2	19835.2	8282.7	8220.4	7571.9	10011.9	High	High	High	High	High	High	High	High
High	Master Protein	P21333	Filamin-A OS=Homo sapiens OX=9606 GN=FLNA PE=1 SV=4	0	142.258	19	37	103	37	1	2647	280.6	6.06	319.1	37	0	11482.1	12357	10386.6	16554.7	7817.6	7763.4	7097.9	11190.6	High	High	High	High	High	High	High	High
High	Master Protein	P07437	Tubulin beta chain OS=Homo sapiens OX=9606 GN=TUBB PE=1 SV=2	0	140.821	52	20	164	5	1	444	49.6	4.89	499.39	20	2	5525.5	4893.3	5268.5	4900.3	4614.1	4719.4	4965.2	7101.8	High	High	High	High	High	High	High	High
High	Master Protein	P00558	Phosphoglycerate kinase 1 OS=Homo sapiens OX=9606 GN=PGK1 PE=1 SV=3	0	139.304	64	26	161	26	1	417	44.6	8.1	479.01	26	0	20110.9	21227.9	19792.2	29915.8	12584.3	13022.9	13209.6	16130.3	High	High	High	High	High	High	High	High
High	Master Protein	P06744	Glucose-6-phosphate isomerase OS=Homo sapiens OX=9606 GN=GPI PE=1 SV=4	0	139.156	48	27	131	27	1	558	63.1	8.32	365.86	27	0	13712.4	12675	12092.5	18911.6	8782.5	8594.8	8468.1	8850.3	High	High	High	High	High	High	High	High
High	Master Protein	P05023	Sodium/potassium-transporting ATPase subunit alpha-1 OS=Homo sapiens OX=9606 GN=ATP1A1 PE=1 SV=1	0	139.091	29	25	103	25	1	1023	112.8	5.49	364.42	25	0	10762	11789.9	11829.6	13994	9728.9	10914.9	9661.7	10255.7	High	High	High	High	High	High	High	High
High	Master Protein	O14745	Na(+)/H(+) exchange regulatory cofactor NHE-RF1 OS=Homo sapiens OX=9606 GN=SLC9A3R1 PE=1 SV=4	0	137.898	67	25	144	25	1	358	38.8	5.77	496.22	25	0	17497.7	18640.1	16617.8	24680.6	10391.7	11081	9641.3	11141.1	High	High	High	High	High	High	High	High
High	Master Protein	P13647	Keratin, type II cytoskeletal 5 OS=Homo sapiens OX=9606 GN=KRT5 PE=1 SV=3	0	137.847	44	33	157	18	1	590	62.3	7.74	396.12	33	0	21602.7	7838.1	6728.5	6671.4	5930.1	6645.2	5476	8905.4	High	High	High	High	High	High	High	High
High	Master Protein	Q96BY6	Dedicator of cytokinesis protein 10 OS=Homo sapiens OX=9606 GN=DOCK10 PE=1 SV=3	0	135.046	20	38	117	38	1	2186	249.4	7.14	339.88	38	0	15312	14543.6	15322.5	14745.4	10700.7	11316.4	10172.2	12137.1	High	High	High	High	High	High	High	High
High	Master Protein	P13612	Integrin alpha-4 OS=Homo sapiens OX=9606 GN=ITGA4 PE=1 SV=3	0	132.937	28	24	134	24	1	1032	114.8	6.48	334.71	24	0	13341.9	13846.8	12610.3	17498.5	10078.1	10724.4	9730.7	9639.7	High	High	High	High	High	High	High	High
High	Master Protein	P10412	Histone H1.4 OS=Homo sapiens OX=9606 GN=HIST1H1E PE=1 SV=2	0	132.234	46	19	224	4	1	219	21.9	11.03	727.16	19	2	3567.8	3211.3	14743.8	4806.2	15368.9	5902.2	20830.7	10179.6	High	High	High	High	High	High	High	High
High	Master Protein	P08779	Keratin, type I cytoskeletal 16 OS=Homo sapiens OX=9606 GN=KRT16 PE=1 SV=4	0	131.02	61	26	148	15	1	473	51.2	5.05	410.6	26	8	34137.3	7106.2	6673.8	6309.5	6380.3	6254.5	5809.9	7852.7	High	High	High	High	High	High	High	High
High	Master Protein	P16402	Histone H1.3 OS=Homo sapiens OX=9606 GN=HIST1H1D PE=1 SV=2	0	129.696	46	20	196	7	1	221	22.3	11.02	651.7	20	11	13294.9	12656	43135.1	15377.7	35404.2	18302.3	50990.2	30114.6	High	High	High	High	High	High	High	High
High	Master Protein	P16403	Histone H1.2 OS=Homo sapiens OX=9606 GN=HIST1H1C PE=1 SV=2	0	126.426	43	17	220	4	1	213	21.4	10.93	711.97	17	0	2891.7	2349.4	7893.9	2679.6	10176.1	3750.3	11144.8	5948.2	High	High	High	High	High	High	High	High
High	Master Protein	P27487	Dipeptidyl peptidase 4 OS=Homo sapiens OX=9606 GN=DPP4 PE=1 SV=2	0	123.425	34	25	129	25	1	766	88.2	6.04	408.87	25	0	15009.6	15851.9	15060.8	19965.3	13451.9	13865	13593.6	15893.7	High	High	High	High	High	High	High	High
High	Master Protein	P68371	Tubulin beta-4B chain OS=Homo sapiens OX=9606 GN=TUBB4B PE=1 SV=1	0	122.602	52	20	133	3	1	445	49.8	4.89	403.69	20	20	11773.5	10688.7	11731.6	12521.5	10601.9	11378.3	11799.8	16158.8	High	High	High	High	High	High	High	High
High	Master Protein	Q8WUM4	Programmed cell death 6-interacting protein OS=Homo sapiens OX=9606 GN=PDCD6IP PE=1 SV=1	0	121.379	46	31	97	31	1	868	96	6.52	289.37	31	0	13009.3	13949.1	11266.9	15051.1	9416.7	10518.3	9596.3	11755	High	High	High	High	High	High	High	High
High	Master Protein	P68104	Elongation factor 1-alpha 1 OS=Homo sapiens OX=9606 GN=EEF1A1 PE=1 SV=1	0	118.455	44	23	129	23	1	462	50.1	9.01	418.85	23	0	18222.2	15233.7	15250.5	18338.5	14017.3	13491.8	16694.9	20748.9	High	High	High	High	High	High	High	High
High	Master Protein	P04075	Fructose-bisphosphate aldolase A OS=Homo sapiens OX=9606 GN=ALDOA PE=1 SV=2	0	116.891	56	20	104	17	1	364	39.4	8.09	395.27	20	3	12255.7	12725.5	11869.5	16245.6	9677.3	9875.5	8994.9	9965.8	High	High	High	High	High	High	High	High
High	Master Protein	P16401	Histone H1.5 OS=Homo sapiens OX=9606 GN=HIST1H1B PE=1 SV=3	0	116.607	41	18	173	13	1	226	22.6	10.92	504.3	18	0	9397.7	8583.7	25643	12425.3	17788.3	9391.6	28917.5	17543.5	High	High	High	High	High	High	High	High
High	Master Protein	P31146	Coronin-1A OS=Homo sapiens OX=9606 GN=CORO1A PE=1 SV=4	0	116.241	40	21	146	20	1	461	51	6.68	412.2	21	1	14968.6	13514	14422.6	20101.9	11346.9	11268.9	13773.4	22079.9	High	High	High	High	High	High	High	High
High	Master Protein	Q14764	Major vault protein OS=Homo sapiens OX=9606 GN=MVP PE=1 SV=4	0	114.446	43	26	83	26	1	893	99.3	5.48	289.32	26	0	5841.5	6141.7	7557.7	5719.3	5825.5	7041.9	7747.4	12768.5	High	High	High	High	High	High	High	High
High	Master Protein	O94804	Serine/threonine-protein kinase 10 OS=Homo sapiens OX=9606 GN=STK10 PE=1 SV=1	0	113.966	33	30	100	30	1	968	112.1	6.95	285.16	30	0	12925.6	12712.7	12869.5	18927.4	9366	10441.3	9205.4	10703.8	High	High	High	High	High	High	High	High
High	Master Protein	O43707	Alpha-actinin-4 OS=Homo sapiens OX=9606 GN=ACTN4 PE=1 SV=2	0	113.218	44	29	87	23	1	911	104.8	5.44	265.58	29	6	8854.2	9083.1	9199.2	10676	7197.9	7581.5	7076.8	8192	High	High	High	High	High	High	High	High
High	Master Protein	Q16777	Histone H2A type 2-C OS=Homo sapiens OX=9606 GN=HIST2H2AC PE=1 SV=4	0	110.409	68	12	482	6	1	129	14	10.9	1424.64	12	6	22412.6	23681.6	55293.7	15691.8	58491.8	37058	52810	24650.2	High	High	High	High	High	High	High	High
High	Master Protein	P07355	Annexin A2 OS=Homo sapiens OX=9606 GN=ANXA2 PE=1 SV=2	0	109.318	55	23	113	23	1	339	38.6	7.75	370.46	23	0	11827	10309.6	12777.4	14918.1	15310.9	14499.7	15630.9	12640.5	High	High	High	High	High	High	High	High
High	Master Protein	Q8N4C8	Misshapen-like kinase 1 OS=Homo sapiens OX=9606 GN=MINK1 PE=1 SV=2	0	106.17	26	30	92	18	1	1332	149.7	7.85	248.6	30	12	11189	12115.5	10598.6	15652.2	7388.4	8021.7	6975.9	8562.2	High	High	High	High	High	High	High	High
High	Master Protein	P08238	Heat shock protein HSP 90-beta OS=Homo sapiens OX=9606 GN=HSP90AB1 PE=1 SV=4	0	105.682	36	26	99	15	1	724	83.2	5.03	301.98	26	12	11502.4	12097.2	11793.3	13580.9	10418.1	10399.8	11677.1	16253.2	High	High	High	High	High	High	High	High
High	Master Protein	Q86UX7	Fermitin family homolog 3 OS=Homo sapiens OX=9606 GN=FERMT3 PE=1 SV=1	0	105.236	46	22	87	22	1	667	75.9	6.98	265.87	22	0	8586	9608.1	9125.8	8647.7	7098.5	8275.3	6906.6	9601.7	High	High	High	High	High	High	High	High
High	Master Protein	P68363	Tubulin alpha-1B chain OS=Homo sapiens OX=9606 GN=TUBA1B PE=1 SV=1	0	104.671	44	17	107	4	1	451	50.1	5.06	368.5	17	13	10957.9	9691	10555.6	11593.7	9631.7	9887.8	11113	16312	High	High	High	High	High	High	High	High
High	Master Protein	P52566	Rho GDP-dissociation inhibitor 2 OS=Homo sapiens OX=9606 GN=ARHGDIB PE=1 SV=3	0	103.972	77	16	93	16	1	201	23	5.21	283.58	16	0	10992.7	10496.6	11888.2	14189.5	11689.5	10844.5	11242.4	9033.8	High	High	High	High	High	High	High	High
High	Master Protein	P04899	Guanine nucleotide-binding protein G(i) subunit alpha-2 OS=Homo sapiens OX=9606 GN=GNAI2 PE=1 SV=3	0	102.072	45	17	125	9	1	355	40.4	5.54	359.69	17	6	11483.3	12019.8	11893.4	13688.1	9234.5	10340.9	8449.7	10655.9	High	High	High	High	High	High	High	High
High	Master Protein	Q96F07	Cytoplasmic FMR1-interacting protein 2 OS=Homo sapiens OX=9606 GN=CYFIP2 PE=1 SV=2	0	100.646	24	28	80	28	1	1278	148.3	7.31	214.97	28	0	6833.8	7059.5	6710.8	7279.3	5655.7	6533.8	6016.3	6812.5	High	High	High	High	High	High	High	High
High	Master Protein	P05107	Integrin beta-2 OS=Homo sapiens OX=9606 GN=ITGB2 PE=1 SV=2	0	99.77	18	15	151	14	1	769	84.7	6.95	481.75	15	0	12770.1	13338	12663	14770.9	13945.2	17022.8	12735.2	13162.8	High	High	High	High	High	High	High	High
High	Master Protein	P58876	Histone H2B type 1-D OS=Homo sapiens OX=9606 GN=HIST1H2BD PE=1 SV=2	0	97.932	79	16	970	0	1	126	13.9	10.32	2593.86	16	18	51973.1	55920.3	88168.7	32973.1	81344.2	71491.2	79969.6	61532.9	Not Found	Not Found	Not Found	Not Found	Not Found	Not Found	Not Found	Not Found
High	Master Protein	Q99880	Histone H2B type 1-L OS=Homo sapiens OX=9606 GN=HIST1H2BL PE=1 SV=3	0	97.569	79	16	957	1	1	126	13.9	10.32	2563.46	16	0	276.1	304.6	551.6	145.6	435.3	388	520.2	289.1	High	High	High	High	High	High	High	High
High	Master Protein	P07737	Profilin-1 OS=Homo sapiens OX=9606 GN=PFN1 PE=1 SV=2	0	96.204	69	11	137	11	1	140	15	8.27	466.64	11	0	14693.3	15314.2	13981.9	20478.3	12463.7	12357.7	11897.7	12677	High	High	High	High	High	High	High	High
High	Master Protein	P13746	HLA class I histocompatibility antigen, A-11 alpha chain OS=Homo sapiens OX=9606 GN=HLA-A PE=1 SV=1	0	94.873	45	16	99	2	1	365	40.9	6.15	361.12	16	15	9421	10331.3	10488.9	18892.3	8564.8	9472	8975.5	10909.1	High	High	High	High	High	High	High	High
High	Master Protein	O95819	Mitogen-activated protein kinase kinase kinase kinase 4 OS=Homo sapiens OX=9606 GN=MAP4K4 PE=1 SV=2	0	94.418	22	23	76	10	1	1239	142	7.46	240.63	23	1	3167.2	2969.9	2574.3	4012.3	1776	1818.6	1723.2	1985	High	High	High	High	High	High	High	High
High	Master Protein	P02533	Keratin, type I cytoskeletal 14 OS=Homo sapiens OX=9606 GN=KRT14 PE=1 SV=4	0	93.575	52	24	106	9	1	472	51.5	5.16	328.59	24	4	14593.7	3913.1	3446.2	3539.1	3404.5	3615.4	3145.8	5216.1	High	High	High	High	High	High	High	High
High	Master Protein	Q00610	Clathrin heavy chain 1 OS=Homo sapiens OX=9606 GN=CLTC PE=1 SV=5	0	92.927	20	23	79	23	1	1675	191.5	5.69	249.47	23	0	5883.4	6028.8	6559.6	5146.6	6053.6	6056.5	6089.2	11009.3	High	High	High	High	High	High	High	High
High	Master Protein	P01892	HLA class I histocompatibility antigen, A-2 alpha chain OS=Homo sapiens OX=9606 GN=HLA-A PE=1 SV=1	0	92.782	42	15	99	2	1	365	40.9	6.99	343.14	15	8	10188.5	5077.2	6016.7	12716.4	8620.1	4476.7	4191.2	7193.8	High	High	High	High	High	High	High	High
High	Master Protein	P50395	Rab GDP dissociation inhibitor beta OS=Homo sapiens OX=9606 GN=GDI2 PE=1 SV=2	0	88.98	50	19	93	11	1	445	50.6	6.47	267.12	19	8	9946.4	11396.4	9876.4	12301.6	8646.2	9742.2	8601.2	8810.5	High	High	High	High	High	High	High	High
High	Master Protein	P04350	Tubulin beta-4A chain OS=Homo sapiens OX=9606 GN=TUBB4A PE=1 SV=2	0	87.364	41	15	106	2	1	444	49.6	4.88	303.74	15	0	312.3	345.1	328.8	325.8	281.6	312	257.8	507.2	High	High	High	High	High	High	High	High
High	Master Protein	P05556	Integrin beta-1 OS=Homo sapiens OX=9606 GN=ITGB1 PE=1 SV=2	0	86.875	21	15	102	15	1	798	88.4	5.39	331.37	15	0	11022.3	12332.4	11013.1	13071.3	11548.5	12938.2	10897.1	11238.1	High	High	High	High	High	High	High	High
High	Master Protein	P30443	HLA class I histocompatibility antigen, A-1 alpha chain OS=Homo sapiens OX=9606 GN=HLA-A PE=1 SV=1	0	86.469	42	14	95	3	1	365	40.8	6.54	345.13	14	0	1012	1932.1	2270.2	884.8	990.8	2177.8	1947.9	1374.5	High	High	High	High	High	High	High	High
High	Master Protein	O75083	WD repeat-containing protein 1 OS=Homo sapiens OX=9606 GN=WDR1 PE=1 SV=4	0	86.314	40	19	77	19	1	606	66.2	6.65	249.2	19	0	9584	9223	9831.1	14179	7444.9	7899.6	8119.6	12241.5	High	High	High	High	High	High	High	High
High	Master Protein	Q04695	Keratin, type I cytoskeletal 17 OS=Homo sapiens OX=9606 GN=KRT17 PE=1 SV=2	0	86.3	52	23	88	13	1	432	48.1	5.02	247.25	23	0	12923.6	2599.9	2519.4	2687.3	2024	2132.1	2054.8	2993.4	High	High	High	High	High	High	High	High
High	Master Protein	P60174	Triosephosphate isomerase OS=Homo sapiens OX=9606 GN=TPI1 PE=1 SV=3	0	85.619	56	15	82	15	1	286	30.8	5.92	258.45	15	0	10855.9	9965.8	10060.7	15165.7	7121.2	7386.1	7292.6	7422.6	High	High	High	High	High	High	High	High
High	Master Protein	P04908	Histone H2A type 1-B/E OS=Homo sapiens OX=9606 GN=HIST1H2AB PE=1 SV=2	0	84.641	68	10	366	4	1	130	14.1	11.05	1091.39	10	0	3839.6	3177.1	9917.3	1878.9	8244.9	5146.6	7302	3091.6	High	High	High	High	High	High	High	High
High	Master Protein	P68366	Tubulin alpha-4A chain OS=Homo sapiens OX=9606 GN=TUBA4A PE=1 SV=1	0	84.23	38	15	85	2	1	448	49.9	5.06	277.2	15	0	396.3	358.4	419.2	408.6	321.5	346.7	367.8	479.7	High	High	High	High	High	High	High	High
High	Master Protein	O95466	Formin-like protein 1 OS=Homo sapiens OX=9606 GN=FMNL1 PE=1 SV=3	0	84.161	24	22	77	21	1	1100	121.8	5.72	209.58	22	1	8066.3	8091.5	9057.9	9683.5	6710.8	7273.7	7279.1	7853.6	High	High	High	High	High	High	High	High
High	Master Protein	P16104	Histone H2AX OS=Homo sapiens OX=9606 GN=H2AFX PE=1 SV=2	0	83.745	64	9	177	2	1	143	15.1	10.74	574.75	9	2	1577.8	1552.3	5898.9	1166.1	5524	2574	5549.9	1767.4	High	High	High	High	High	High	High	High
High	Master Protein	P30453	HLA class I histocompatibility antigen, A-34 alpha chain OS=Homo sapiens OX=9606 GN=HLA-A PE=1 SV=1	0	82.837	45	14	88	4	1	365	41	6.3	301.38	14	0	1576.5	3901.6	1622.8	1262.3	1123.6	3549.6	897.8	1720.6	High	High	High	High	High	High	High	High
High	Master Protein	P08754	Guanine nucleotide-binding protein G(k) subunit alpha OS=Homo sapiens OX=9606 GN=GNAI3 PE=1 SV=3	0	82.676	39	14	82	6	1	354	40.5	5.69	237.13	14	0	2066.9	2254.2	2217.5	2292.5	1720.9	1849.4	1520.8	1983.7	High	High	High	High	High	High	High	High
High	Master Protein	P42356	Phosphatidylinositol 4-kinase alpha OS=Homo sapiens OX=9606 GN=PI4KA PE=1 SV=4	0	81.153	11	20	59	20	1	2102	236.7	7.06	133.61	20	0	3623.8	3964.9	3631.2	4357.5	2486.8	2534.4	2259.1	2757.5	High	High	High	High	High	High	High	High
High	Master Protein	Q13509	Tubulin beta-3 chain OS=Homo sapiens OX=9606 GN=TUBB3 PE=1 SV=2	0	80.545	27	12	99	1	1	450	50.4	4.93	278.34	12	0									High	High	High	High	High	High	High	High
High	Master Protein	P30490	HLA class I histocompatibility antigen, B-52 alpha chain OS=Homo sapiens OX=9606 GN=HLA-B PE=1 SV=1	0	80.506	46	15	101	1	1	362	40.5	6.25	373.51	15	10	6564.9	4486.8	5317.6	9135.8	5690.9	4310.9	4548.3	5038.1	High	High	High	High	High	High	High	High
High	Master Protein	P08758	Annexin A5 OS=Homo sapiens OX=9606 GN=ANXA5 PE=1 SV=2	0	80.332	68	20	74	20	1	320	35.9	5.05	209.12	20	0	5946.5	5519	6041.5	7253.1	9490.6	8668.7	10219.6	6967.2	High	High	High	High	High	High	High	High
High	Master Protein	Q86YV0	RAS protein activator like-3 OS=Homo sapiens OX=9606 GN=RASAL3 PE=1 SV=2	0	79.384	24	20	64	20	1	1011	111.8	8.75	201.51	20	0	4558.7	5155.7	5071.9	5827.3	3834.1	4360	3925.1	4663.4	High	High	High	High	High	High	High	High
High	Master Protein	P61224	Ras-related protein Rap-1b OS=Homo sapiens OX=9606 GN=RAP1B PE=1 SV=1	0	78.251	59	11	98	2	1	184	20.8	5.78	311.51	11	9	10440	11371.4	10947.2	13342.9	8982.6	9204.2	8445.9	8965.7	High	High	High	High	High	High	High	High
High	Master Protein	O00299	Chloride intracellular channel protein 1 OS=Homo sapiens OX=9606 GN=CLIC1 PE=1 SV=4	0	77.963	54	14	105	14	1	241	26.9	5.17	357.21	14	0	13102.7	13081.2	11128.4	22405.7	5704.2	5442.8	5722.6	6226	High	High	High	High	High	High	High	High
High	Master Protein	Q562R1	Beta-actin-like protein 2 OS=Homo sapiens OX=9606 GN=ACTBL2 PE=1 SV=2	0	77.742	19	8	275	2	1	376	42	5.59	750.14	8	0	221.1	211.2	167.8	197.2	137.4	152.7	84.1	169.5	High	High	High	High	High	High	High	High
High	Master Protein	P05534	HLA class I histocompatibility antigen, A-24 alpha chain OS=Homo sapiens OX=9606 GN=HLA-A PE=1 SV=2	0	77.019	38	13	75	3	1	365	40.7	6.34	275.59	13	0	331.1	349	903.4	236.6	247.8	286.8	687.3	385.1	High	High	High	High	High	High	High	High
High	Master Protein	P30479	HLA class I histocompatibility antigen, B-41 alpha chain OS=Homo sapiens OX=9606 GN=HLA-B PE=1 SV=1	0	76.929	41	14	89	2	1	362	40.5	6.54	329.49	14	4	2322.7	1713.3	5329.1	2145.4	2177.5	1535	4774.2	2179.7	High	High	High	High	High	High	High	High
High	Master Protein	P01891	HLA class I histocompatibility antigen, A-68 alpha chain OS=Homo sapiens OX=9606 GN=HLA-A PE=1 SV=4	0	76.632	41	13	90	2	1	365	40.9	6.7	294.59	13	0	1202.3	630.2	728.3	565.7	1246.7	615.4	630.9	704.5	High	High	High	High	High	High	High	High
High	Master Protein	P26010	Integrin beta-7 OS=Homo sapiens OX=9606 GN=ITGB7 PE=1 SV=1	0	76.611	24	16	71	15	1	798	86.8	6.04	243.65	16	1	8920.1	8716.6	8926.2	10989.4	6518.8	6981.7	6317.5	7405.2	High	High	High	High	High	High	High	High
High	Master Protein	Q9H0U4	Ras-related protein Rab-1B OS=Homo sapiens OX=9606 GN=RAB1B PE=1 SV=1	0	76.16	78	15	84	7	1	201	22.2	5.73	286.79	15	8	8334.3	8509.3	8415.6	10839.5	7354.3	7883.5	6711.6	8280	High	High	High	High	High	High	High	High
High	Master Protein	Q92930	Ras-related protein Rab-8B OS=Homo sapiens OX=9606 GN=RAB8B PE=1 SV=2	0	75.784	66	14	91	6	1	207	23.6	9.07	295.55	14	0	1750.3	1858.4	2020.5	2467.3	1698.2	2043.6	1625.5	1661.2	High	High	High	High	High	High	High	High
High	Master Protein	P07900	Heat shock protein HSP 90-alpha OS=Homo sapiens OX=9606 GN=HSP90AA1 PE=1 SV=5	0	75.654	24	18	78	7	1	732	84.6	5.02	243.11	18	0	2937	2933.7	2884.8	3876.2	2999.8	3071.3	3209.9	4276.6	High	High	High	High	High	High	High	High
High	Master Protein	O00560	Syntenin-1 OS=Homo sapiens OX=9606 GN=SDCBP PE=1 SV=1	0	74.982	47	9	51	9	1	298	32.4	7.53	210.76	9	0	2535.4	3036.2	2608.3	3121.6	2319.2	2476.1	2118.5	2707.1	High	High	High	High	High	High	High	High
High	Master Protein	Q9Y4F9	Rho family-interacting cell polarization regulator 2 OS=Homo sapiens OX=9606 GN=RIPOR2 PE=1 SV=4	0	74.932	23	20	66	20	1	1068	118.4	5.41	169.5	20	0	8252.1	7222.1	7539.2	11694.7	4560.2	4603.1	4025.2	5519.7	High	High	High	High	High	High	High	High
High	Master Protein	Q29963	HLA class I histocompatibility antigen, Cw-6 alpha chain OS=Homo sapiens OX=9606 GN=HLA-C PE=1 SV=2	0	72.824	41	12	65	2	1	366	40.9	6	219.16	12	2	760.6	999.6	727.7	560.9	603	950	605.8	868.9	High	High	High	High	High	High	High	High
High	Master Protein	Q01518	Adenylyl cyclase-associated protein 1 OS=Homo sapiens OX=9606 GN=CAP1 PE=1 SV=5	0	71.355	42	18	64	18	1	475	51.9	8.06	197.21	18	0	5404.4	5243.3	5827.7	7574.8	4725.4	4865.9	5472.7	6952.9	High	High	High	High	High	High	High	High
High	Master Protein	P30481	HLA class I histocompatibility antigen, B-44 alpha chain OS=Homo sapiens OX=9606 GN=HLA-B PE=1 SV=1	0	70.604	35	11	79	1	1	362	40.5	6.04	281.27	11	0	38.3	40.6	33	107.8	29.4	37.5	36.7	55.4	High	High	High	High	High	High	High	High
High	Master Protein	P62834	Ras-related protein Rap-1A OS=Homo sapiens OX=9606 GN=RAP1A PE=1 SV=1	0	70.49	55	10	91	1	1	184	21	6.67	294.86	10	0	1903.6	2036.8	1761.9	1976.2	1414.8	1631.7	1359.9	1778.7	High	High	High	High	High	High	High	High
High	Master Protein	P27105	Erythrocyte band 7 integral membrane protein OS=Homo sapiens OX=9606 GN=STOM PE=1 SV=3	0	70.141	63	14	64	14	1	288	31.7	7.88	200.92	14	0	4332.3	4262.3	4888.1	5015.7	5175.6	5953.5	5446.5	5806.9	High	High	High	High	High	High	High	High
High	Master Protein	Q9UKE5	TRAF2 and NCK-interacting protein kinase OS=Homo sapiens OX=9606 GN=TNIK PE=1 SV=1	0	68.709	14	17	64	6	1	1360	154.8	7.17	200.12	17	0	1654.9	1767	1690.3	1393.3	1436.8	1677.7	1318.3	1886.9	High	High	High	High	High	High	High	High
High	Master Protein	P13639	Elongation factor 2 OS=Homo sapiens OX=9606 GN=EEF2 PE=1 SV=4	0	68.641	34	19	64	18	1	858	95.3	6.83	172.53	19	1	5287.4	5147.3	5494	5530.7	4829.9	4958.7	5443.9	8626.7	High	High	High	High	High	High	High	High
High	Master Protein	P30492	HLA class I histocompatibility antigen, B-54 alpha chain OS=Homo sapiens OX=9606 GN=HLA-B PE=1 SV=1	0	68.487	48	12	77	1	1	362	40.4	6.3	264.17	12	0	16.2	44.1	10.2	13.6	15.7	38	11	26.5	High	High	High	High	High	High	High	High
High	Master Protein	P30485	HLA class I histocompatibility antigen, B-47 alpha chain OS=Homo sapiens OX=9606 GN=HLA-B PE=1 SV=1	0	68.468	41	12	79	1	1	362	40.5	6.15	281.2	12	0	38.7	6.6	8.4	5.2	28.5	6.9	2.4	9.5	High	High	High	High	High	High	High	High
High	Master Protein	Q9H4E7	Differentially expressed in FDCP 6 homolog OS=Homo sapiens OX=9606 GN=DEF6 PE=1 SV=1	0	68.464	28	16	58	16	1	631	73.9	6.05	182.15	16	0	6730.6	7460.1	5647.3	9850.2	3513.1	3617.7	3360	4010.9	High	High	High	High	High	High	High	High
High	Master Protein	O15144	Actin-related protein 2/3 complex subunit 2 OS=Homo sapiens OX=9606 GN=ARPC2 PE=1 SV=1	0	68.324	60	16	63	16	1	300	34.3	7.36	191.22	16	0	6371.4	6415.4	6855.5	10075.5	5112.4	5090.1	5527.2	7191.8	High	High	High	High	High	High	High	High
High	Master Protein	P18465	HLA class I histocompatibility antigen, B-57 alpha chain OS=Homo sapiens OX=9606 GN=HLA-B PE=1 SV=1	0	67.884	41	11	78	1	1	362	40.2	6.3	293.17	11	0	52.6	301.1	70.5	48.7	73	340.7	95.2	93.7	High	High	High	High	High	High	High	High
High	Master Protein	P50995	Annexin A11 OS=Homo sapiens OX=9606 GN=ANXA11 PE=1 SV=1	0	67.547	31	15	68	14	1	505	54.4	7.65	228.03	15	1	6297.7	5074.7	6885.8	6691.6	7953	6757.7	8521	6836.5	High	High	High	High	High	High	High	High
High	Master Protein	P30466	HLA class I histocompatibility antigen, B-18 alpha chain OS=Homo sapiens OX=9606 GN=HLA-B PE=1 SV=1	0	67.508	43	13	75	1	1	362	40.3	6.76	264.57	13	2	463.1	642.1	476.9	1564.9	401.3	567.8	358.4	790.8	High	High	High	High	High	High	High	High
High	Master Protein	P04083	Annexin A1 OS=Homo sapiens OX=9606 GN=ANXA1 PE=1 SV=2	0	67.446	50	15	57	15	1	346	38.7	7.02	194.69	15	0	4700.5	4435.2	5519.7	4866.4	7585.4	6585.4	7879.2	5128.9	High	High	High	High	High	High	High	High
High	Master Protein	P30462	HLA class I histocompatibility antigen, B-14 alpha chain OS=Homo sapiens OX=9606 GN=HLA-B PE=1 SV=1	0	66.755	49	13	79	1	1	362	40.3	5.83	264.24	13	0	211.4	205.6	1060.6	236.1	312.5	258.4	931.7	274.7	High	High	High	High	High	High	High	High
High	Master Protein	P23528	Cofilin-1 OS=Homo sapiens OX=9606 GN=CFL1 PE=1 SV=3	0	66.751	55	11	93	10	1	166	18.5	8.09	328.42	11	2	11494.6	10116.9	11097	19841.9	7395.5	8251.6	7727.8	7729.4	High	High	High	High	High	High	High	High
High	Master Protein	P20963	T-cell surface glycoprotein CD3 zeta chain OS=Homo sapiens OX=9606 GN=CD247 PE=1 SV=2	0	65.884	63	15	62	15	1	164	18.7	9.25	213.42	15	0	6270.8	6363.9	8678.5	5891.2	7624.4	7864.2	7683.1	6062.8	High	High	High	High	High	High	High	High
High	Master Protein	P16070	CD44 antigen OS=Homo sapiens OX=9606 GN=CD44 PE=1 SV=3	0	64.617	12	11	79	11	1	742	81.5	5.33	245	11	0	10842.1	10037.5	9407.2	15498.2	6508.6	6110.2	5966.2	6767.2	High	High	High	High	High	High	High	High
High	Master Protein	P61006	Ras-related protein Rab-8A OS=Homo sapiens OX=9606 GN=RAB8A PE=1 SV=1	0	64.16	60	14	87	6	1	207	23.7	9.07	266.65	14	6	5867.1	6219.7	6110.3	7589.9	5001.9	5020	4571.6	4950.3	High	High	High	High	High	High	High	High
High	Master Protein	P0DMV9	Heat shock 70 kDa protein 1B OS=Homo sapiens OX=9606 GN=HSPA1B PE=1 SV=1	0	63.718	28	15	59	9	1	641	70	5.66	194.4	15	0	2892.5	2922.2	3113.7	3132	2953.4	3110.2	2845.7	3890.4	High	High	High	High	High	High	High	High
High	Master Protein	P01889	HLA class I histocompatibility antigen, B-7 alpha chain OS=Homo sapiens OX=9606 GN=HLA-B PE=1 SV=3	0	63.671	44	13	77	1	1	362	40.4	5.85	272.04	13	4	1460.6	4502.9	2657.7	1600.6	1218	4166.6	1964.2	1472.3	High	High	High	High	High	High	High	High
High	Master Protein	P06729	T-cell surface antigen CD2 OS=Homo sapiens OX=9606 GN=CD2 PE=1 SV=2	0	63.072	31	14	80	14	1	351	39.4	9.63	211.13	14	0	5579.4	6311	6376.3	6886.8	7392.2	7561	8287.2	6217.8	High	High	High	High	High	High	High	High
High	Master Protein	P16284	Platelet endothelial cell adhesion molecule OS=Homo sapiens OX=9606 GN=PECAM1 PE=1 SV=2	0	62.881	22	16	55	16	1	738	82.5	6.99	180.57	16	0	6929.2	7035	7208.2	6991.6	4739.5	4675.6	5314.1	6184.6	High	High	High	High	High	High	High	High
High	Master Protein	P68431	Histone H3.1 OS=Homo sapiens OX=9606 GN=HIST1H3A PE=1 SV=2	0	62.731	76	16	218	3	1	136	15.4	11.12	484.78	16	13	21551.6	22600.1	43822.2	14663.4	40914.5	26877.8	36516.8	21534.6	High	High	High	High	High	High	High	High
High	Master Protein	P08195	4F2 cell-surface antigen heavy chain OS=Homo sapiens OX=9606 GN=SLC3A2 PE=1 SV=3	0	62.208	29	14	53	14	1	630	68	5.01	163.65	14	0	4060.2	4077.6	4352.6	4531.6	4553.1	4646.5	5183.1	5975	High	High	High	High	High	High	High	High
High	Master Protein	Q969P0	Immunoglobulin superfamily member 8 OS=Homo sapiens OX=9606 GN=IGSF8 PE=1 SV=1	0	61.824	28	13	47	13	1	613	65	8	166.48	13	0	7713.8	9090.2	6733.9	8396.4	4442.6	4761.2	3834.7	4986.1	High	High	High	High	High	High	High	High
High	Master Protein	Q95604	HLA class I histocompatibility antigen, Cw-17 alpha chain OS=Homo sapiens OX=9606 GN=HLA-C PE=1 SV=1	0	61.252	32	9	60	1	1	372	41.2	6.8	217.99	9	0	806.8	315.3	312.9	248.2	779.2	244.4	134.8	338.4	High	High	High	High	High	High	High	High
High	Master Protein	Q8NF50	Dedicator of cytokinesis protein 8 OS=Homo sapiens OX=9606 GN=DOCK8 PE=1 SV=3	0	60.896	11	18	48	18	1	2099	238.4	6.87	130.62	18	0	3972.6	4360.5	4120.7	4901.9	2883.4	3474.9	3163.3	3671.4	High	High	High	High	High	High	High	High
High	Master Protein	P11171	Protein 4.1 OS=Homo sapiens OX=9606 GN=EPB41 PE=1 SV=4	0	59.824	21	15	44	15	1	864	97	5.58	127.45	15	0	5061.8	5565.8	5575.7	6573.9	4022.7	5010.7	3936.8	5094.3	High	High	High	High	High	High	High	High
High	Master Protein	P61158	Actin-related protein 3 OS=Homo sapiens OX=9606 GN=ACTR3 PE=1 SV=3	0	59.69	32	12	68	12	1	418	47.3	5.88	188.67	12	0	6409.6	6509.7	6218.4	8743.8	4662.3	5231	5078.3	7681.5	High	High	High	High	High	High	High	High
High	Master Protein	P63104	14-3-3 protein zeta/delta OS=Homo sapiens OX=9606 GN=YWHAZ PE=1 SV=1	0	59.453	50	12	49	9	1	245	27.7	4.79	148.22	12	0	3984.2	4122.1	4614.9	5153.5	3391.3	3381.2	3671.6	2859.4	High	High	High	High	High	High	High	High
High	Master Protein	P31946	14-3-3 protein beta/alpha OS=Homo sapiens OX=9606 GN=YWHAB PE=1 SV=3	0	58.205	53	14	43	8	1	246	28.1	4.83	143.91	14	6	3777.8	3734.2	4466.2	4769.5	2697.2	2781.8	3195.8	3056.5	High	High	High	High	High	High	High	High
High	Master Protein	Q8IUE6	Histone H2A type 2-B OS=Homo sapiens OX=9606 GN=HIST2H2AB PE=1 SV=3	0	57.694	63	7	111	1	1	130	14	10.89	346.63	7	0	131.2	147.5	295.7	155.8	311.4	238.4	317.7	229.1	High	High	High	High	High	High	High	High
High	Master Protein	P09525	Annexin A4 OS=Homo sapiens OX=9606 GN=ANXA4 PE=1 SV=4	0	57.608	50	16	61	16	1	319	35.9	6.13	170.34	16	0	4415.9	4093.5	5728.1	4639.1	8816	7989.9	9536	6329.8	High	High	High	High	High	High	High	High
High	Master Protein	Q00839	Heterogeneous nuclear ribonucleoprotein U OS=Homo sapiens OX=9606 GN=HNRNPU PE=1 SV=6	0	57.057	17	16	54	16	1	825	90.5	6	142.26	16	0	5284.6	4815.6	7002.4	3183.1	5432.3	4621.6	5436.4	6958.9	High	High	High	High	High	High	High	High
High	Master Protein	Q15286	Ras-related protein Rab-35 OS=Homo sapiens OX=9606 GN=RAB35 PE=1 SV=1	0	56.431	67	12	70	9	1	201	23	8.29	210.76	12	1	3646.2	3806.1	3873.6	4787.9	3481.9	3660.7	3388	3593.1	High	High	High	High	High	High	High	High
High	Master Protein	P62937	Peptidyl-prolyl cis-trans isomerase A OS=Homo sapiens OX=9606 GN=PPIA PE=1 SV=2	0	55.977	41	11	92	10	1	165	18	7.81	217.22	11	1	13409.1	14690.6	12585.7	19258.1	8957.2	9304	8686	9608.5	High	High	High	High	High	High	High	High
High	Master Protein	P23634	Plasma membrane calcium-transporting ATPase 4 OS=Homo sapiens OX=9606 GN=ATP2B4 PE=1 SV=2	0	54.72	16	15	49	8	1	1241	137.8	6.6	121.9	15	7	3715.8	3859.9	3771.1	4210.8	3887	4126.3	3410.9	4404.7	High	High	High	High	High	High	High	High
High	Master Protein	P62820	Ras-related protein Rab-1A OS=Homo sapiens OX=9606 GN=RAB1A PE=1 SV=3	0	54.145	61	12	64	4	1	205	22.7	6.21	203.92	12	0	1401.1	1308.9	1446.3	1952.6	1222.7	1254.9	1314.9	1298	High	High	High	High	High	High	High	High
High	Master Protein	Q6UWD8	Transmembrane protein C16orf54 OS=Homo sapiens OX=9606 GN=C16orf54 PE=1 SV=1	0	54.022	51	9	57	9	1	224	24.3	6.19	174.76	9	0	3952.4	4258.6	4035.3	4895.4	3313.9	3355.2	2682.1	3403.2	High	High	High	High	High	High	High	High
High	Master Protein	Q9BXI6	TBC1 domain family member 10A OS=Homo sapiens OX=9606 GN=TBC1D10A PE=1 SV=1	0	53.514	29	12	57	12	1	508	57.1	8.44	167.62	12	0	5376.7	6064.2	4912.4	6620.7	2697.2	2873.5	2500.4	3467.6	High	High	High	High	High	High	High	High
High	Master Protein	Q7Z403	Transmembrane channel-like protein 6 OS=Homo sapiens OX=9606 GN=TMC6 PE=1 SV=2	0	53.04	18	14	53	14	1	805	90	8.66	152.51	14	0	5883.9	6314.9	5954.1	6745.2	4610.6	4570.8	3793.6	5113	High	High	High	High	High	High	High	High
High	Master Protein	P61225	Ras-related protein Rap-2b OS=Homo sapiens OX=9606 GN=RAP2B PE=1 SV=1	0	52.059	55	9	39	5	1	183	20.5	4.81	128.29	9	5	2752.6	2985.3	2603.6	3640.8	2083	2138.1	1825.3	2218.3	High	High	High	High	High	High	High	High
High	Master Protein	Q96TA1	Niban-like protein 1 OS=Homo sapiens OX=9606 GN=FAM129B PE=1 SV=3	0	51.689	22	12	40	12	1	746	84.1	6.19	114.81	12	0	3611.3	3927.9	3424.5	4706.1	2020.5	2083.2	1943.5	2693.9	High	High	High	High	High	High	High	High
High	Master Protein	P11387	DNA topoisomerase 1 OS=Homo sapiens OX=9606 GN=TOP1 PE=1 SV=2	0	50.941	16	12	49	12	1	765	90.7	9.31	121.39	12	0	5414.4	5569.8	7054.6	4546.8	5962.2	6166.1	6863.6	7595.7	High	High	High	High	High	High	High	High
High	Master Protein	Q9NWQ8	Phosphoprotein associated with glycosphingolipid-enriched microdomains 1 OS=Homo sapiens OX=9606 GN=PAG1 PE=1 SV=2	0	50.831	32	11	50	11	1	432	47	4.65	152.35	11	0	5346.5	5848.2	5002.6	6932.7	3395.7	3876.1	3059.9	4582	High	High	High	High	High	High	High	High
High	Master Protein	O75367	Core histone macro-H2A.1 OS=Homo sapiens OX=9606 GN=H2AFY PE=1 SV=4	0	50.661	36	11	55	11	1	372	39.6	9.79	201.98	11	0	4966.6	5306.3	6586.5	3413	5407.8	5097.2	5369.4	5536.7	High	High	High	High	High	High	High	High
High	Master Protein	P09543	2',3'-cyclic-nucleotide 3'-phosphodiesterase OS=Homo sapiens OX=9606 GN=CNP PE=1 SV=2	0	50.231	34	14	48	14	1	421	47.5	9.07	139.34	14	0	5057.6	5108.8	5011.2	6083.4	4151	5115.3	4236.1	5225.1	High	High	High	High	High	High	High	High
High	Master Protein	P61026	Ras-related protein Rab-10 OS=Homo sapiens OX=9606 GN=RAB10 PE=1 SV=1	0	49.499	65	12	56	9	1	200	22.5	8.38	161.07	12	0	2663.3	2708.9	2593	3672	2055.3	2183.6	2118.3	2296.6	High	High	High	High	High	High	High	High
High	Master Protein	P00761	Trypsin OS=Sus scrofa OX=9823 PE=1 SV=1	0	49.258	25	5	86	5	1	231	24.4	7.18	293.07	5	0	6864.6	8122.5	7090.2	6783.2	5595	6401.6	5060.8	10552.5	High	High	High	High	High	High	High	High
High	Master Protein	P61247	40S ribosomal protein S3a OS=Homo sapiens OX=9606 GN=RPS3A PE=1 SV=2	0	48.621	40	14	39	14	1	264	29.9	9.73	108.54	14	0	5018.7	3220.3	5732.8	2952.1	4425.8	3882.4	5116.4	5515.3	High	High	High	High	High	High	High	High
High	Master Protein	P42224	Signal transducer and activator of transcription 1-alpha/beta OS=Homo sapiens OX=9606 GN=STAT1 PE=1 SV=2	0	47.889	22	13	40	13	1	750	87.3	6.05	123.37	13	0	4700.8	4958.4	5161.6	5448.9	3873	4460.1	4957.7	6417.1	High	High	High	High	High	High	High	High
High	Master Protein	Q5JSL3	Dedicator of cytokinesis protein 11 OS=Homo sapiens OX=9606 GN=DOCK11 PE=1 SV=2	0	47.881	11	17	31	16	1	2073	237.5	7.74	71.27	17	1	2935.8	3240.5	3151.7	2986.5	2409.9	2677	2159.7	3138.4	High	High	High	High	High	High	High	High
High	Master Protein	P62070	Ras-related protein R-Ras2 OS=Homo sapiens OX=9606 GN=RRAS2 PE=1 SV=1	0	47.846	62	11	27	8	1	204	23.4	6.01	78.19	11	2	1764.4	1788.3	1953.8	2230.1	1842.1	1543.7	1557.6	1734.8	High	High	High	High	High	High	High	High
High	Master Protein	P00338	L-lactate dehydrogenase A chain OS=Homo sapiens OX=9606 GN=LDHA PE=1 SV=2	0	47.462	30	10	57	10	1	332	36.7	8.27	171.76	10	0	8187.7	7858.3	7654.3	13042.5	5944.1	5396.6	5080.6	5594.4	High	High	High	High	High	High	High	High
High	Master Protein	P07195	L-lactate dehydrogenase B chain OS=Homo sapiens OX=9606 GN=LDHB PE=1 SV=2	0	47.131	33	11	49	11	1	334	36.6	6.05	134.36	11	0	6440.1	7113.5	6269.3	9842.2	4760.3	5003.5	4873.9	5575	High	High	High	High	High	High	High	High
High	Master Protein	P39023	60S ribosomal protein L3 OS=Homo sapiens OX=9606 GN=RPL3 PE=1 SV=2	0	47.024	36	14	44	14	1	403	46.1	10.18	120.3	14	0	5782	3456	7130.9	2982.3	4962.5	4614.7	6327.4	6896.9	High	High	High	High	High	High	High	High
High	Master Protein	P60953	Cell division control protein 42 homolog OS=Homo sapiens OX=9606 GN=CDC42 PE=1 SV=2	0	47.019	27	6	59	6	1	191	21.2	6.55	199.75	6	0	3679.7	3908	4001.1	5689.8	3292	3383.2	3276.5	2889.7	High	High	High	High	High	High	High	High
High	Master Protein	P30499	HLA class I histocompatibility antigen, Cw-1 alpha chain OS=Homo sapiens OX=9606 GN=HLA-C PE=1 SV=1	0	46.914	29	10	41	1	1	366	40.9	5.71	129.56	10	0	243.9	236.2	39.9	38.5	202.8	260.8	47.1	78.5	High	High	High	High	High	High	High	High
High	Master Protein	P18433	Receptor-type tyrosine-protein phosphatase alpha OS=Homo sapiens OX=9606 GN=PTPRA PE=1 SV=3	0	46.664	22	14	34	13	1	802	90.7	6.65	68.94	14	1	2165.4	2388.1	2178.4	2377.7	1891.3	2020.9	1717.9	2169.3	High	High	High	High	High	High	High	High
High	Master Protein	P01111	GTPase NRas OS=Homo sapiens OX=9606 GN=NRAS PE=1 SV=1	0	46.361	49	8	35	4	1	189	21.2	5.17	114.16	8	4	3821.6	4195.3	3792.5	4559.9	3199.9	3469.5	2987	3764.7	High	High	High	High	High	High	High	High
High	Master Protein	P46939	Utrophin OS=Homo sapiens OX=9606 GN=UTRN PE=1 SV=2	0	46.129	6	15	33	15	1	3433	394.2	5.33	69	15	0	1732	2026.1	1704.6	1832.4	1309.2	1505	1201.7	1888.3	High	High	High	High	High	High	High	High
High	Master Protein	P01023	Alpha-2-macroglobulin OS=Homo sapiens OX=9606 GN=A2M PE=1 SV=3	0	46.111	5	8	106	8	1	1474	163.2	6.46	273.09	8	0	13424.1	18216.8	16118.5	10259	14745.1	16384.7	10130.2	19686.3	High	High	High	High	High	High	High	High
High	Master Protein	P60842	Eukaryotic initiation factor 4A-I OS=Homo sapiens OX=9606 GN=EIF4A1 PE=1 SV=1	0	45.874	38	12	32	10	1	406	46.1	5.48	103.15	12	2	2934.1	2810.4	3095.7	2822.7	2892.4	2837.4	3456.2	4992.8	High	High	High	High	High	High	High	High
High	Master Protein	Q9BUF5	Tubulin beta-6 chain OS=Homo sapiens OX=9606 GN=TUBB6 PE=1 SV=1	0	45.706	15	7	58	1	1	446	49.8	4.88	158.18	7	0	162.3	165.1	165.7	150	148	148.1	127.8	230.1	High	High	High	High	High	High	High	High
High	Master Protein	P55160	Nck-associated protein 1-like OS=Homo sapiens OX=9606 GN=NCKAP1L PE=1 SV=3	0	45.684	13	13	42	13	1	1127	128.1	6.86	119.81	13	0	4541.3	4456.1	4735.4	5136.1	3745.6	4126.3	3943	4301.1	High	High	High	High	High	High	High	High
High	Master Protein	P62330	ADP-ribosylation factor 6 OS=Homo sapiens OX=9606 GN=ARF6 PE=1 SV=2	0	45.63	40	6	44	6	1	175	20.1	8.95	145.89	6	0	4460.7	4375.6	3847.7	5281.2	2894.8	3396.5	2747.1	3278.1	High	High	High	High	High	High	High	High
High	Master Protein	P52907	F-actin-capping protein subunit alpha-1 OS=Homo sapiens OX=9606 GN=CAPZA1 PE=1 SV=3	0	45.629	45	10	42	6	1	286	32.9	5.69	126.68	10	3	2566.7	2368.3	2724.2	3202.3	2204.5	2194	2516.4	2771.3	High	High	High	High	High	High	High	High
High	Master Protein	P84243	Histone H3.3 OS=Homo sapiens OX=9606 GN=H3F3A PE=1 SV=2	0	45.604	53	14	199	1	1	136	15.3	11.27	413.04	14	0	347.2	330.4	493.2	540.3	587.5	344.9	585.9	215.7	High	High	High	High	High	High	High	High
High	Master Protein	P11233	Ras-related protein Ral-A OS=Homo sapiens OX=9606 GN=RALA PE=1 SV=1	0	45.494	57	10	45	5	1	206	23.6	7.11	142.19	10	6	5936.1	6359.8	6114.9	8352.1	4371.9	4705.2	4306	5492.9	High	High	High	High	High	High	High	High
High	Master Protein	P09326	CD48 antigen OS=Homo sapiens OX=9606 GN=CD48 PE=1 SV=2	0	45.478	24	8	47	8	1	243	27.7	8.07	154.7	8	0	6089.6	6702.4	6346.9	7652.8	5877.5	6581.6	5388.2	4699.1	High	High	High	High	High	High	High	High
High	Master Protein	P61160	Actin-related protein 2 OS=Homo sapiens OX=9606 GN=ACTR2 PE=1 SV=1	0	45.459	30	10	42	10	1	394	44.7	6.74	129.34	10	0	4332.5	4447	4674.1	6063.3	3242.9	3579.2	3759.5	5438.5	High	High	High	High	High	High	High	High
High	Master Protein	P61204	ADP-ribosylation factor 3 OS=Homo sapiens OX=9606 GN=ARF3 PE=1 SV=2	0	45.379	57	9	43	4	1	181	20.6	7.43	133.46	9	6	2422.9	2644.5	2639.5	2876.3	2379.7	2584.8	2259.2	2795.9	High	High	High	High	High	High	High	High
High	Master Protein	Q9H4G4	Golgi-associated plant pathogenesis-related protein 1 OS=Homo sapiens OX=9606 GN=GLIPR2 PE=1 SV=3	0	45.307	62	7	58	7	1	154	17.2	9.41	223.62	7	0	7173.2	7570.9	6796.2	9415	4973.9	4873.5	4055	4965.1	High	High	High	High	High	High	High	High
High	Master Protein	P0DP25	Calmodulin-3 OS=Homo sapiens OX=9606 GN=CALM3 PE=1 SV=1	0	45.274	72	7	39	7	1	149	16.8	4.22	150.03	7	0	4398.6	3878.8	3653.4	6606.4	2498.5	2672.7	2445.6	2634.4	High	High	High	High	High	High	High	High
High	Master Protein	Q8IU68	Transmembrane channel-like protein 8 OS=Homo sapiens OX=9606 GN=TMC8 PE=1 SV=1	0	45.145	16	11	38	11	1	726	81.6	9.36	126.78	11	0	4254.1	4671	4182.6	5180.3	3070.5	3214.8	2632.4	3694.2	High	High	High	High	High	High	High	High
High	Master Protein	P36578	60S ribosomal protein L4 OS=Homo sapiens OX=9606 GN=RPL4 PE=1 SV=5	0	44.83	25	10	47	10	1	427	47.7	11.06	146.26	10	0	8675.4	4948.3	9004.5	4583.6	5695.4	5228.1	6895.1	7224.1	High	High	High	High	High	High	High	High
High	Master Protein	P41240	Tyrosine-protein kinase CSK OS=Homo sapiens OX=9606 GN=CSK PE=1 SV=1	0	44.826	30	12	44	12	1	450	50.7	7.06	118.89	12	0	4576.5	5254.8	4868.5	5306.7	3452.2	3619.3	3378.3	4493.3	High	High	High	High	High	High	High	High
High	Master Protein	Q58EX2	Protein sidekick-2 OS=Homo sapiens OX=9606 GN=SDK2 PE=1 SV=3	0	44.78	9	13	32	13	1	2172	239.2	7.06	77.31	13	0	2841.1	2920.2	3006.9	3473.9	1746.7	1775.6	1768.9	2333.7	High	High	High	High	High	High	High	High
High	Master Protein	Q9H223	EH domain-containing protein 4 OS=Homo sapiens OX=9606 GN=EHD4 PE=1 SV=1	0	44.371	31	15	39	10	1	541	61.1	6.76	88.82	15	0	2113.2	2107.6	2111.7	2381.1	1625.9	1767.3	1681.9	2121	High	High	High	High	High	High	High	High
High	Master Protein	Q9Y3L5	Ras-related protein Rap-2c OS=Homo sapiens OX=9606 GN=RAP2C PE=1 SV=1	0	44.03	54	7	31	3	1	183	20.7	4.94	97.23	7	0	439.8	553.6	510.9	563.7	357.7	391.1	310.8	421.2	High	High	High	High	High	High	High	High
High	Master Protein	P06241	Tyrosine-protein kinase Fyn OS=Homo sapiens OX=9606 GN=FYN PE=1 SV=3	0	44.005	28	11	42	9	1	537	60.7	6.67	109.51	11	0	1873.8	1922.9	1696.5	1873.5	1415.6	1765.5	1374	1679.2	High	High	High	High	High	High	High	High
High	Master Protein	P05362	Intercellular adhesion molecule 1 OS=Homo sapiens OX=9606 GN=ICAM1 PE=1 SV=2	0	43.681	20	10	41	10	1	532	57.8	7.99	136.56	10	0	3815.7	4142.4	4099	4297.3	3753.8	3853.4	3747	3933.6	High	High	High	High	High	High	High	High
High	Master Protein	Q9TNN7	HLA class I histocompatibility antigen, Cw-5 alpha chain OS=Homo sapiens OX=9606 GN=HLA-C PE=1 SV=1	0	43.08	24	7	34	1	1	366	40.9	7.44	122.48	7	0	154.4	155.3	168.7	304.7	139.9	144.1	143.8	276.1	High	High	High	High	High	High	High	High
High	Master Protein	P43403	Tyrosine-protein kinase ZAP-70 OS=Homo sapiens OX=9606 GN=ZAP70 PE=1 SV=1	0	41.918	20	10	36	10	1	619	69.8	7.69	112.06	10	0	3562.1	3867.9	3596.5	4009.1	3047.2	3199.5	3001.8	3405.9	High	High	High	High	High	High	High	High
High	Master Protein	P0CG47	Polyubiquitin-B OS=Homo sapiens OX=9606 GN=UBB PE=1 SV=1	0	41.561	82	9	63	1	1	229	25.7	7.43	181.33	9	0	141.8	181.7	184.6	113.8	244	227.5	218.1	225.1	High	High	High	High	High	High	High	High
High	Master Protein	B7Z8K6	T-cell receptor delta chain C region OS=Homo sapiens OX=9606 GN=TRDC PE=1 SV=2	0	41.177	48	8	39	8	1	153	17.1	9.38	94.3	8	0	2629.4	3012.9	3508.9	2314.9	9163.6	8946.1	8363.5	5177.7	High	High	High	High	High	High	High	High
High	Master Protein	P61586	Transforming protein RhoA OS=Homo sapiens OX=9606 GN=RHOA PE=1 SV=1	0	41.089	41	9	42	7	1	193	21.8	6.1	94.48	9	2	2867.6	2630.3	2705.9	4441.2	1924.6	2153	2056.2	2202.6	High	High	High	High	High	High	High	High
High	Master Protein	P09972	Fructose-bisphosphate aldolase C OS=Homo sapiens OX=9606 GN=ALDOC PE=1 SV=2	0	40.659	24	9	38	6	1	364	39.4	6.87	131	9	0	1963.5	2033.9	1810.7	2181.9	1500.7	1610.1	1510.7	1963.2	High	High	High	High	High	High	High	High
High	Master Protein	P62979	Ubiquitin-40S ribosomal protein S27a OS=Homo sapiens OX=9606 GN=RPS27A PE=1 SV=2	0	40.579	45	9	62	1	1	156	18	9.64	185.67	9	8	6547.5	7246	8152.2	6720.7	7213.1	6788.6	7030.8	6993.7	High	High	High	High	High	High	High	High
High	Master Protein	P62241	40S ribosomal protein S8 OS=Homo sapiens OX=9606 GN=RPS8 PE=1 SV=2	0	40.322	34	8	40	8	1	208	24.2	10.32	134.8	8	0	5141	3826.7	5188.3	2995.8	4181.4	4199	4684.7	5768.1	High	High	High	High	High	High	High	High
High	Master Protein	O00160	Unconventional myosin-If OS=Homo sapiens OX=9606 GN=MYO1F PE=1 SV=3	0	40.056	13	11	33	8	1	1098	124.8	9.11	87.57	11	3	2622.8	2506.8	2677.2	2514.4	2661.5	2769.4	2706.5	3823.5	High	High	High	High	High	High	High	High
High	Master Protein	P32942	Intercellular adhesion molecule 3 OS=Homo sapiens OX=9606 GN=ICAM3 PE=1 SV=2	0	40.038	17	8	42	8	1	547	59.5	5.43	138.25	8	0	3718.6	3784.9	3314.3	5020.9	3223.5	2755.8	2782.2	2915	High	High	High	High	High	High	High	High
High	Master Protein	P84095	Rho-related GTP-binding protein RhoG OS=Homo sapiens OX=9606 GN=RHOG PE=1 SV=1	0	39.868	42	8	38	8	1	191	21.3	8.12	130.14	8	0	3355.9	3754.8	3393.9	3814.8	2846.1	3085.1	2521.6	3249.3	High	High	High	High	High	High	High	High
High	Master Protein	P01903	HLA class II histocompatibility antigen, DR alpha chain OS=Homo sapiens OX=9606 GN=HLA-DRA PE=1 SV=1	0	39.709	24	6	36	6	1	254	28.6	5	104.5	6	0	1830.5	1912.7	2412.7	2048.2	2845.4	3034.9	3310	2970.9	High	High	High	High	High	High	High	High
High	Master Protein	P51148	Ras-related protein Rab-5C OS=Homo sapiens OX=9606 GN=RAB5C PE=1 SV=2	0	39.697	40	6	27	5	1	216	23.5	8.41	82.63	6	1	1740.1	1993.1	1913.5	2239.1	1528.1	1571.8	1378.3	1661.2	High	High	High	High	High	High	High	High
High	Master Protein	P21580	Tumor necrosis factor alpha-induced protein 3 OS=Homo sapiens OX=9606 GN=TNFAIP3 PE=1 SV=1	0	39.648	17	11	34	11	1	790	89.6	8.22	103.98	11	0	2525.6	3030.2	3106.8	3218.8	3874.4	4088.6	3859.2	3280.7	High	High	High	High	High	High	High	High
High	Master Protein	O14672	Disintegrin and metalloproteinase domain-containing protein 10 OS=Homo sapiens OX=9606 GN=ADAM10 PE=1 SV=1	0	39.546	13	9	37	9	1	748	84.1	7.77	121.61	9	0	4360.6	5097.8	4579.8	5495.6	3284.4	3386.9	3316.8	3332.4	High	High	High	High	High	High	High	High
High	Master Protein	P46781	40S ribosomal protein S9 OS=Homo sapiens OX=9606 GN=RPS9 PE=1 SV=3	0	39.321	43	12	41	12	1	194	22.6	10.65	109.02	12	0	5012.2	3632.3	5941.4	3422.5	4933.4	4608.6	6510	6656.6	High	High	High	High	High	High	High	High
High	Master Protein	P18669	Phosphoglycerate mutase 1 OS=Homo sapiens OX=9606 GN=PGAM1 PE=1 SV=2	0	38.633	39	8	35	8	1	254	28.8	7.18	87.21	8	0	2841.5	2940.5	3069.3	3974.2	2272.9	2438.8	2479.1	2501.3	High	High	High	High	High	High	High	High
High	Master Protein	P11234	Ras-related protein Ral-B OS=Homo sapiens OX=9606 GN=RALB PE=1 SV=1	0	38.567	53	8	31	3	1	206	23.4	6.62	104.23	8	0	779	722.5	844.1	1216.3	552.6	591.6	722.8	604.4	High	High	High	High	High	High	High	High
High	Master Protein	P40227	T-complex protein 1 subunit zeta OS=Homo sapiens OX=9606 GN=CCT6A PE=1 SV=3	0	38.271	24	10	29	10	1	531	58	6.68	85.83	10	0	1592.3	1594.2	1737.5	1514.2	1562.9	1565.9	1845	2942.5	High	High	High	High	High	High	High	High
High	Master Protein	Q92608	Dedicator of cytokinesis protein 2 OS=Homo sapiens OX=9606 GN=DOCK2 PE=1 SV=2	0	37.896	8	11	31	11	1	1830	211.8	6.87	73.73	11	0	2280.2	2655	2438.1	2367.6	1758.7	2057.2	1639	2744	High	High	High	High	High	High	High	High
High	Master Protein	P08670	Vimentin OS=Homo sapiens OX=9606 GN=VIM PE=1 SV=4	0	37.47	26	11	40	10	1	466	53.6	5.12	89.56	11	0	1826.8	1489.3	3731	1447.6	1894.9	1555	1511.3	2097.2	High	High	High	High	High	High	High	High
High	Master Protein	P18124	60S ribosomal protein L7 OS=Homo sapiens OX=9606 GN=RPL7 PE=1 SV=1	0	37.366	31	8	33	8	1	248	29.2	10.65	115.44	8	0	4277.3	2740.9	4923.2	2604.4	3169.2	3143.9	3996.5	4202.9	High	High	High	High	High	High	High	High
High	Master Protein	Q8N5I2	Arrestin domain-containing protein 1 OS=Homo sapiens OX=9606 GN=ARRDC1 PE=1 SV=1	0	36.982	25	8	34	8	1	433	46	7.02	123.09	8	0	3811.2	4117.5	3929.2	4023.2	2844	3006.3	2524.9	3139	High	High	High	High	High	High	High	High
High	Master Protein	Q14847	LIM and SH3 domain protein 1 OS=Homo sapiens OX=9606 GN=LASP1 PE=1 SV=2	0	36.98	33	10	32	10	1	261	29.7	7.05	83.52	10	0	3213.7	3212.5	3030.2	4080.3	2168.6	2549.8	2311.2	2712.1	High	High	High	High	High	High	High	High
High	Master Protein	P62826	GTP-binding nuclear protein Ran OS=Homo sapiens OX=9606 GN=RAN PE=1 SV=3	0	36.879	30	7	34	7	1	216	24.4	7.49	107.23	7	0	3873.1	3833.6	4326.5	4281.4	3737.3	3988.7	4721.8	7460	High	High	High	High	High	High	High	High
High	Master Protein	P84085	ADP-ribosylation factor 5 OS=Homo sapiens OX=9606 GN=ARF5 PE=1 SV=2	0	36.727	45	7	31	2	1	180	20.5	6.79	95.25	7	0	114.3	105.1	98.7	132	83.4	105.6	97.8	129.5	High	High	High	High	High	High	High	High
High	Master Protein	P02768	Serum albumin OS=Homo sapiens OX=9606 GN=ALB PE=1 SV=2	0	36.692	8	6	293	2	1	609	69.3	6.28	859.62	6	0	1170.8	1256.6	1324.9	805.4	1908.6	952.3	727.4	1381.9	High	High	High	High	High	High	High	High
High	Master Protein	Q12846	Syntaxin-4 OS=Homo sapiens OX=9606 GN=STX4 PE=1 SV=2	0	36.572	41	9	31	9	1	297	34.2	6.28	84.1	9	0	2895.9	3158.3	3356.9	3706.7	2506.5	2791	2415.9	2755.1	High	High	High	High	High	High	High	High
High	Master Protein	P61981	14-3-3 protein gamma OS=Homo sapiens OX=9606 GN=YWHAG PE=1 SV=2	0	36.353	38	11	32	6	1	247	28.3	4.89	76.37	11	0	2010.3	1947	2431.3	2203	1609.5	1604.4	1834.6	1971.6	High	High	High	High	High	High	High	High
High	Master Protein	P22314	Ubiquitin-like modifier-activating enzyme 1 OS=Homo sapiens OX=9606 GN=UBA1 PE=1 SV=3	0	36.183	13	9	25	9	1	1058	117.8	5.76	74.23	9	0	1906.3	1840.6	2260.8	1804.7	2157.2	1785.3	2404.1	2829.3	High	High	High	High	High	High	High	High
High	Master Protein	P31150	Rab GDP dissociation inhibitor alpha OS=Homo sapiens OX=9606 GN=GDI1 PE=1 SV=2	0	35.799	21	9	40	1	1	447	50.6	5.14	109.31	9	0	139.1	186.8	176.7	234.3	86.1	102.5	79.9	127.2	High	High	High	High	High	High	High	High
High	Master Protein	P63092	Guanine nucleotide-binding protein G(s) subunit alpha isoforms short OS=Homo sapiens OX=9606 GN=GNAS PE=1 SV=1	0	35.729	36	12	46	11	1	394	45.6	5.82	126.11	12	0	3845.3	3517.2	3688.4	4705.1	2934.6	2890.8	2891.5	2546.9	High	High	High	High	High	High	High	High
High	Master Protein	P62879	Guanine nucleotide-binding protein G(I)/G(S)/G(T) subunit beta-2 OS=Homo sapiens OX=9606 GN=GNB2 PE=1 SV=3	0	35.602	21	6	46	1	1	340	37.3	6	142.67	6	0	55	69.5	55	51.2	48.4	50.1	48.6	69.7	High	High	High	High	High	High	High	High
High	Master Protein	Q15758	Neutral amino acid transporter B(0) OS=Homo sapiens OX=9606 GN=SLC1A5 PE=1 SV=2	0	35.252	13	8	34	8	1	541	56.6	5.48	96.77	8	0	2143.4	2148.3	2070.3	2611	2113.3	2318.5	2160.2	2558.7	High	High	High	High	High	High	High	High
High	Master Protein	P15880	40S ribosomal protein S2 OS=Homo sapiens OX=9606 GN=RPS2 PE=1 SV=2	0	35.208	35	10	35	10	1	293	31.3	10.24	101.07	10	0	4394.6	2958	5056.2	2406.7	4489.4	4151.3	5487.5	5913.7	High	High	High	High	High	High	High	High
High	Master Protein	P62424	60S ribosomal protein L7a OS=Homo sapiens OX=9606 GN=RPL7A PE=1 SV=2	0	35.021	29	11	33	11	1	266	30	10.61	115.73	11	0	4074.2	3350.9	4917.1	3041.4	3476.3	3407.1	3449.3	4123	High	High	High	High	High	High	High	High
High	Master Protein	O15143	Actin-related protein 2/3 complex subunit 1B OS=Homo sapiens OX=9606 GN=ARPC1B PE=1 SV=3	0	34.951	26	9	33	9	1	372	40.9	8.35	111.65	9	0	4603.3	4611.7	4830	7609	3575.7	3804.4	4157.8	6213.2	High	High	High	High	High	High	High	High
High	Master Protein	P01116	GTPase KRas OS=Homo sapiens OX=9606 GN=KRAS PE=1 SV=1	0	34.894	38	6	25	2	1	189	21.6	6.77	86.93	6	0	770.4	824.6	867.2	1002.5	783.6	767.6	725.9	752.9	High	High	High	High	High	High	High	High
High	Master Protein	P78527	DNA-dependent protein kinase catalytic subunit OS=Homo sapiens OX=9606 GN=PRKDC PE=1 SV=3	0	34.761	4	10	24	10	1	4128	468.8	7.12	56.76	10	0	860	885.7	1132.5	789.1	785.5	830.5	796.2	1119.8	High	High	High	High	High	High	High	High
High	Master Protein	P18085	ADP-ribosylation factor 4 OS=Homo sapiens OX=9606 GN=ARF4 PE=1 SV=3	0	34.696	36	5	30	1	1	180	20.5	7.14	92.06	5	0	550.4	507	508	516.3	396.3	433.1	404.2	593.5	High	High	High	High	High	High	High	High
High	Master Protein	Q9NUQ9	Protein FAM49B OS=Homo sapiens OX=9606 GN=FAM49B PE=1 SV=1	0	34.566	35	10	33	10	1	324	36.7	6.06	89.11	10	0	2305.4	2429.2	2603.9	2422.8	1954.2	2021.9	1756.3	2163.6	High	High	High	High	High	High	High	High
High	Master Protein	P62701	40S ribosomal protein S4, X isoform OS=Homo sapiens OX=9606 GN=RPS4X PE=1 SV=2	0	33.876	32	9	31	9	1	263	29.6	10.15	86.59	9	0	2243	1992.8	2626.3	1821.1	2341.9	2294.7	2663.2	3503	High	High	High	High	High	High	High	High
High	Master Protein	Q9UI08	Ena/VASP-like protein OS=Homo sapiens OX=9606 GN=EVL PE=1 SV=2	0	33.769	33	9	21	9	1	416	44.6	8.84	62.12	9	0	1643.6	1784.4	1616.6	2244.8	1153	1293.7	1184.8	1466.8	High	High	High	High	High	High	High	High
High	Master Protein	Q14156	Protein EFR3 homolog A OS=Homo sapiens OX=9606 GN=EFR3A PE=1 SV=2	0	33.172	15	10	30	10	1	821	92.9	6.7	71.71	10	0	3784.2	4168.3	3888.1	4149.7	2601.5	2662.5	2468.7	3371	High	High	High	High	High	High	High	High
High	Master Protein	Q6DN03	Putative histone H2B type 2-C OS=Homo sapiens OX=9606 GN=HIST2H2BC PE=5 SV=3	0	32.927	23	7	70	3	1	193	21.5	10.7	168.81	7	0	3493.8	3714.4	5118.1	2602.4	5654	4722.8	5934.7	4437	High	High	High	High	High	High	High	High
High	Master Protein	P01732	T-cell surface glycoprotein CD8 alpha chain OS=Homo sapiens OX=9606 GN=CD8A PE=1 SV=1	0	32.91	27	7	53	7	1	235	25.7	9.52	164.17	7	0	7082	7810.1	7520.3	9440.2	2574.7	2512.7	2255.2	3210	High	High	High	High	High	High	High	High
High	Master Protein	P52333	Tyrosine-protein kinase JAK3 OS=Homo sapiens OX=9606 GN=JAK3 PE=1 SV=2	0	32.773	12	9	22	9	1	1124	125	7.18	62.07	9	0	1319.2	1314.3	1455.7	1432.4	1207.8	1310.3	1223.3	1354.8	High	High	High	High	High	High	High	High
High	Master Protein	P06127	T-cell surface glycoprotein CD5 OS=Homo sapiens OX=9606 GN=CD5 PE=1 SV=2	0	32.74	21	8	38	8	1	495	54.5	8.21	103.06	8	0	3714.2	3798.4	3765.3	4125.7	2382.3	2475.4	2215	2917.9	High	High	High	High	High	High	High	High
High	Master Protein	P54709	Sodium/potassium-transporting ATPase subunit beta-3 OS=Homo sapiens OX=9606 GN=ATP1B3 PE=1 SV=1	0	32.589	34	8	26	8	1	279	31.5	8.35	65.9	8	0	2473.5	2561.4	2802.6	3215.4	2503.7	2624.8	2511.9	2368.7	High	High	High	High	High	High	High	High
High	Master Protein	P62873	Guanine nucleotide-binding protein G(I)/G(S)/G(T) subunit beta-1 OS=Homo sapiens OX=9606 GN=GNB1 PE=1 SV=3	0	32.366	16	6	47	1	1	340	37.4	6	145.55	6	6	4309.6	4466	4783.9	5417	3650.5	4636.2	3676.1	3760.4	High	High	High	High	High	High	High	High
High	Master Protein	Q99828	Calcium and integrin-binding protein 1 OS=Homo sapiens OX=9606 GN=CIB1 PE=1 SV=4	0	32.24	49	7	36	7	1	191	21.7	4.78	106.52	7	0	3321.1	3365.4	3299.2	4511.3	2051.6	2149.3	2175.1	2106.5	High	High	High	High	High	High	High	High
High	Master Protein	P40121	Macrophage-capping protein OS=Homo sapiens OX=9606 GN=CAPG PE=1 SV=2	0	32.104	29	8	22	8	1	348	38.5	6.19	71.22	8	0	2116.3	2752.5	2482	2946.5	1490	2206	1746.2	1881.8	High	High	High	High	High	High	High	High
High	Master Protein	P50990	T-complex protein 1 subunit theta OS=Homo sapiens OX=9606 GN=CCT8 PE=1 SV=4	0	31.802	23	12	21	12	1	548	59.6	5.6	54.73	12	0	2432	2311.6	2514	2533.2	2360.7	2226.9	2423.3	3810.4	High	High	High	High	High	High	High	High
High	Master Protein	Q99439	Calponin-2 OS=Homo sapiens OX=9606 GN=CNN2 PE=1 SV=4	0	31.732	20	7	27	7	1	309	33.7	7.33	74.47	7	0	2875	3198.9	2883.3	3626.9	2261	2258.8	1973.2	2694.5	High	High	High	High	High	High	High	High
High	Master Protein	O75044	SLIT-ROBO Rho GTPase-activating protein 2 OS=Homo sapiens OX=9606 GN=SRGAP2 PE=1 SV=3	0	31.62	10	9	21	9	1	1071	120.8	6.7	65.13	9	0	1487.1	1583.1	1540.1	1400.7	1398.2	1682.7	1490.4	1878.3	High	High	High	High	High	High	High	High
High	Master Protein	O00186	Syntaxin-binding protein 3 OS=Homo sapiens OX=9606 GN=STXBP3 PE=1 SV=2	0	31.462	14	8	35	8	1	592	67.7	7.8	81.96	8	0	3124.3	3323	3276.8	4038.5	2827.9	3120.7	2813.1	3169.3	High	High	High	High	High	High	High	High
High	Master Protein	P29350	Tyrosine-protein phosphatase non-receptor type 6 OS=Homo sapiens OX=9606 GN=PTPN6 PE=1 SV=1	0	31.257	19	8	21	8	1	595	67.5	7.78	61.86	8	0	1848.5	1914.1	1849.8	1598.4	1619.8	1762	1509.3	2258.9	High	High	High	High	High	High	High	High
High	Master Protein	P11169	Solute carrier family 2, facilitated glucose transporter member 3 OS=Homo sapiens OX=9606 GN=SLC2A3 PE=1 SV=1	0	31.207	15	7	26	7	1	496	53.9	7.2	74.44	7	0	1622.6	1388.2	1792.2	1699.5	2459.3	2411.4	2010.4	2409.8	High	High	High	High	High	High	High	High
High	Master Protein	P07910	Heterogeneous nuclear ribonucleoproteins C1/C2 OS=Homo sapiens OX=9606 GN=HNRNPC PE=1 SV=4	0	31.195	26	7	26	7	1	306	33.7	5.08	63.75	7	0	2353.6	1870.6	3404.3	1471.6	2627.3	1782.2	2907.8	3090.7	High	High	High	High	High	High	High	High
High	Master Protein	P19823	Inter-alpha-trypsin inhibitor heavy chain H2 OS=Homo sapiens OX=9606 GN=ITIH2 PE=1 SV=2	0	30.849	10	8	25	8	1	946	106.4	6.86	76.87	8	0	2676.8	2978.3	3198.6	1974.7	2227.8	2224.2	1815.8	3591.1	High	High	High	High	High	High	High	High
High	Master Protein	P11021	Endoplasmic reticulum chaperone BiP OS=Homo sapiens OX=9606 GN=HSPA5 PE=1 SV=2	0	30.528	14	8	29	5	1	654	72.3	5.16	98.25	8	0	761.4	761.3	808.2	638.3	993.7	820.5	692.2	1075.8	High	High	High	High	High	High	High	High
High	Master Protein	Q14344	Guanine nucleotide-binding protein subunit alpha-13 OS=Homo sapiens OX=9606 GN=GNA13 PE=1 SV=2	0	30.455	27	8	31	7	1	377	44	8	105.07	8	0	1604.5	1757	1719.4	1903.1	1398.7	1541.9	1375.4	1785.2	High	High	High	High	High	High	High	High
High	Master Protein	P15153	Ras-related C3 botulinum toxin substrate 2 OS=Homo sapiens OX=9606 GN=RAC2 PE=1 SV=1	0	30.146	22	6	44	3	1	192	21.4	7.61	148.9	6	3	6344.7	6828.8	6202.4	8098	5041.7	5297.9	4725.4	5455.1	High	High	High	High	High	High	High	High
High	Master Protein	P60660	Myosin light polypeptide 6 OS=Homo sapiens OX=9606 GN=MYL6 PE=1 SV=2	0	30.137	44	5	25	5	1	151	16.9	4.65	71.8	5	0	2016.2	2061	1872.9	2687.7	1575.6	1678	1602.1	2247.8	High	High	High	High	High	High	High	High
High	Master Protein	P20020	Plasma membrane calcium-transporting ATPase 1 OS=Homo sapiens OX=9606 GN=ATP2B1 PE=1 SV=3	0	29.946	9	9	23	2	1	1258	138.7	6.04	57.95	9	0	162.7	168.4	184.2	172.2	178	161.1	144.1	172.2	High	High	High	High	High	High	High	High
High	Master Protein	P48960	CD97 antigen OS=Homo sapiens OX=9606 GN=CD97 PE=1 SV=4	0	29.836	13	7	24	7	1	835	91.8	6.87	78.45	7	0	1983.7	1974	2346.7	2299.5	1794.9	1989	1781.6	2043.7	High	High	High	High	High	High	High	High
High	Master Protein	Q01628	Interferon-induced transmembrane protein 3 OS=Homo sapiens OX=9606 GN=IFITM3 PE=1 SV=2	0	29.715	13	2	31	2	1	133	14.6	7.01	124.29	2	0	4085.8	4377	4263.2	4493.1	1988.2	2181	1995	2336.6	High	High	High	High	High	High	High	High
High	Master Protein	Q07020	60S ribosomal protein L18 OS=Homo sapiens OX=9606 GN=RPL18 PE=1 SV=2	0	29.298	30	7	25	7	1	188	21.6	11.72	76.59	7	0	3083.8	2074.9	3511.3	1801.6	2690.8	2509.9	3084.8	3649.3	High	High	High	High	High	High	High	High
High	Master Protein	Q7LDG7	RAS guanyl-releasing protein 2 OS=Homo sapiens OX=9606 GN=RASGRP2 PE=1 SV=1	0	29.113	20	10	25	10	1	609	69.2	7.8	69.57	10	0	2863.3	2762.9	3150.2	3358.5	2246.1	2089.7	2092.1	2754.3	High	High	High	High	High	High	High	High
High	Master Protein	P32455	Guanylate-binding protein 1 OS=Homo sapiens OX=9606 GN=GBP1 PE=1 SV=2	0	28.996	22	11	23	11	1	592	67.9	6.32	49.2	11	0	2441.8	2363.2	2882.6	3478.6	1941.3	2018	2001.9	2561.7	High	High	High	High	High	High	High	High
High	Master Protein	Q9Y6W5	Wiskott-Aldrich syndrome protein family member 2 OS=Homo sapiens OX=9606 GN=WASF2 PE=1 SV=3	0	28.874	19	8	28	8	1	498	54.3	5.53	82.63	8	0	2860.1	3139	2834.5	3511.6	2408.5	2775	2718.9	2864.9	High	High	High	High	High	High	High	High
High	Master Protein	P0C0S5	Histone H2A.Z OS=Homo sapiens OX=9606 GN=H2AFZ PE=1 SV=2	0	28.873	37	6	80	4	1	128	13.5	10.58	190.56	6	0	2342.7	2462.5	5127.6	2228.8	3254	2310	4492.9	3158.3	High	High	High	High	High	High	High	High
High	Master Protein	Q9P289	Serine/threonine-protein kinase 26 OS=Homo sapiens OX=9606 GN=STK26 PE=1 SV=2	0	28.863	28	9	19	5	1	416	46.5	5.29	44.99	9	2	1185.3	1121.4	1179.5	1439.2	887.1	1004.1	947.6	1039.1	High	High	High	High	High	High	High	High
High	Master Protein	P69905	Hemoglobin subunit alpha OS=Homo sapiens OX=9606 GN=HBA1 PE=1 SV=2	0	28.66	35	5	48	5	1	142	15.2	8.68	107.25	5	0	5547.2	4222.6	6274.2	3274.7	4711.9	4349.2	5532.6	6585	High	High	High	High	High	High	High	High
High	Master Protein	Q08211	ATP-dependent RNA helicase A OS=Homo sapiens OX=9606 GN=DHX9 PE=1 SV=4	0	28.645	8	9	28	9	1	1270	140.9	6.84	79.01	9	0	2479	2577.8	2843.3	1968.6	2537.7	2623.7	2639.1	4492.6	High	High	High	High	High	High	High	High
High	Master Protein	P16150	Leukosialin OS=Homo sapiens OX=9606 GN=SPN PE=1 SV=1	0	28.623	27	7	29	7	1	400	40.3	5.1	87.76	7	0	3440.7	3000.3	3308.4	4574.3	2219.3	1964.5	2389.7	2778.3	High	High	High	High	High	High	High	High
High	Master Protein	Q9BZQ8	Protein Niban OS=Homo sapiens OX=9606 GN=FAM129A PE=1 SV=1	0	28.578	9	7	25	7	1	928	103.1	4.78	63.73	7	0	2159.1	2235	2465.8	3099.9	2069.8	2467.6	2460.3	3014.5	High	High	High	High	High	High	High	High
High	Master Protein	Q13884	Beta-1-syntrophin OS=Homo sapiens OX=9606 GN=SNTB1 PE=1 SV=3	0	28.504	27	9	18	9	1	538	58	8.63	56.58	9	0	1744.5	1841.6	1834.1	1980.3	1418	1461.1	1420.7	1729.8	High	High	High	High	High	High	High	High
High	Master Protein	Q9C0B5	Palmitoyltransferase ZDHHC5 OS=Homo sapiens OX=9606 GN=ZDHHC5 PE=1 SV=2	0	28.502	19	10	19	10	1	715	77.5	9.01	54.57	10	0	2007.2	2141.5	1979.1	2516.3	1519.5	1545.2	1405.9	1688.7	High	High	High	High	High	High	High	High
High	Master Protein	P12814	Alpha-actinin-1 OS=Homo sapiens OX=9606 GN=ACTN1 PE=1 SV=2	0	28.382	11	8	20	2	1	892	103	5.41	47.48	8	0	25.7	33.6	27.9	36	15.9	25.1	13.5	28.8	High	High	High	High	High	High	High	High
High	Master Protein	Q15907	Ras-related protein Rab-11B OS=Homo sapiens OX=9606 GN=RAB11B PE=1 SV=4	0	28.3	35	7	26	7	1	218	24.5	5.94	77.14	7	0	3423.2	3655.5	3785.8	4608.4	2923.2	2877.5	2683.7	3066.6	High	High	High	High	High	High	High	High
High	Master Protein	P78371	T-complex protein 1 subunit beta OS=Homo sapiens OX=9606 GN=CCT2 PE=1 SV=4	0	28.282	22	7	15	7	1	535	57.5	6.46	32.29	7	0	553	564.5	587.5	531.2	534.9	545.2	520.5	913.6	High	High	High	High	High	High	High	High
High	Master Protein	Q96T49	Protein phosphatase 1 regulatory inhibitor subunit 16B OS=Homo sapiens OX=9606 GN=PPP1R16B PE=1 SV=1	0	28.214	17	10	26	10	1	567	63.5	6.49	75.4	10	0	2466.1	2475.1	2359.8	2713.6	1782.7	1895.9	1895	2152.3	High	High	High	High	High	High	High	High
High	Master Protein	P32119	Peroxiredoxin-2 OS=Homo sapiens OX=9606 GN=PRDX2 PE=1 SV=5	0	28.062	34	8	21	7	1	198	21.9	5.97	59.83	8	1	2452.7	2615.9	2307.5	2578.2	2055.4	2083.6	1812.8	2675.7	High	High	High	High	High	High	High	High
High	Master Protein	Q14644	Ras GTPase-activating protein 3 OS=Homo sapiens OX=9606 GN=RASA3 PE=1 SV=3	0	28.051	14	10	23	10	1	834	95.6	7.15	51.02	10	0	1449	1443.7	1426.2	1837	1129.1	1626.9	1008.2	1394.8	High	High	High	High	High	High	High	High
High	Master Protein	P30740	Leukocyte elastase inhibitor OS=Homo sapiens OX=9606 GN=SERPINB1 PE=1 SV=1	0	27.94	26	8	27	7	1	379	42.7	6.28	66.59	8	1	2346.1	2466.6	2447.6	2755.5	2275.5	2578	2624.6	3100.9	High	High	High	High	High	High	High	High
High	Master Protein	Q01813	ATP-dependent 6-phosphofructokinase, platelet type OS=Homo sapiens OX=9606 GN=PFKP PE=1 SV=2	0	27.675	15	10	29	8	1	784	85.5	7.55	79.25	10	2	2429	2288.7	2577.3	2509.5	2460.1	2299.8	2630.3	3520.3	High	High	High	High	High	High	High	High
High	Master Protein	P09382	Galectin-1 OS=Homo sapiens OX=9606 GN=LGALS1 PE=1 SV=2	0	27.534	31	5	35	5	1	135	14.7	5.5	100.26	5	0	3123.2	2937.6	3272.8	5469.7	3187.1	2828.8	3362.3	3498.1	High	High	High	High	High	High	High	High
High	Master Protein	P51149	Ras-related protein Rab-7a OS=Homo sapiens OX=9606 GN=RAB7A PE=1 SV=1	0	27.234	42	8	23	8	1	207	23.5	6.7	70.1	8	0	3296.2	3233.1	3467.4	4199.7	2707.3	2741.6	2544.7	2999.8	High	High	High	High	High	High	High	High
High	Master Protein	Q13303	Voltage-gated potassium channel subunit beta-2 OS=Homo sapiens OX=9606 GN=KCNAB2 PE=1 SV=2	0	27.213	26	9	24	7	1	367	41	9	66.35	9	2	1539.3	1574.5	1666.9	1848.9	1468.9	1535.1	1536.5	1797.3	High	High	High	High	High	High	High	High
High	Master Protein	P04234	T-cell surface glycoprotein CD3 delta chain OS=Homo sapiens OX=9606 GN=CD3D PE=1 SV=1	0	27.106	28	6	26	6	1	171	18.9	5.54	89.74	6	0	2579.5	2738.4	2781.7	3203.7	2256.8	2360.2	2151.4	2242.6	High	High	High	High	High	High	High	High
High	Master Protein	P61769	Beta-2-microglobulin OS=Homo sapiens OX=9606 GN=B2M PE=1 SV=1	0	26.908	25	4	28	4	1	119	13.7	6.52	88.74	4	0	2343	2062.2	2291.5	3233.8	2670.4	2568.8	2158.7	2483.9	High	High	High	High	High	High	High	High
High	Master Protein	Q8IWA5	Choline transporter-like protein 2 OS=Homo sapiens OX=9606 GN=SLC44A2 PE=1 SV=3	0	26.576	10	8	26	8	1	706	80.1	8.57	75.2	8	0	3712.7	4547.8	3964.3	4990.3	2934.8	3617	2958.7	3447.7	High	High	High	High	High	High	High	High
High	Master Protein	Q96DU3	SLAM family member 6 OS=Homo sapiens OX=9606 GN=SLAMF6 PE=1 SV=3	0	26.52	24	7	21	7	1	332	37.3	6.79	73.17	7	0	2527.9	2778.9	2699	3295.4	1981.7	2645.8	2057.3	2451	High	High	High	High	High	High	High	High
High	Master Protein	P09211	Glutathione S-transferase P OS=Homo sapiens OX=9606 GN=GSTP1 PE=1 SV=2	0	26.474	50	5	14	5	1	210	23.3	5.64	39.18	5	0	849.3	772.5	682.9	746.1	747.9	775.9	708.4	776	High	High	High	High	High	High	High	High
High	Master Protein	O00159	Unconventional myosin-Ic OS=Homo sapiens OX=9606 GN=MYO1C PE=1 SV=4	0	26.363	10	8	20	8	1	1063	121.6	9.41	55.05	8	0	621.5	657.1	619.3	617.1	510.9	656.7	512.8	710.4	High	High	High	High	High	High	High	High
High	Master Protein	P27635	60S ribosomal protein L10 OS=Homo sapiens OX=9606 GN=RPL10 PE=1 SV=4	0	26.198	39	6	23	6	1	214	24.6	10.08	54.44	6	0	1958.2	1608.3	2121.5	1455.5	1726.9	1568.3	1961.1	1993.5	High	High	High	High	High	High	High	High
High	Master Protein	P07766	T-cell surface glycoprotein CD3 epsilon chain OS=Homo sapiens OX=9606 GN=CD3E PE=1 SV=2	0	26.068	19	4	36	4	1	207	23.1	6.76	121.43	4	0	4475.6	5064.6	4344.8	5791.9	4108.8	4527.7	3846.9	3342.8	High	High	High	High	High	High	High	High
High	Master Protein	P27348	14-3-3 protein theta OS=Homo sapiens OX=9606 GN=YWHAQ PE=1 SV=1	0	25.73	22	5	25	1	1	245	27.7	4.78	75.56	5	0	508.3	471	468.4	497.5	317.4	320.8	251.4	351.5	High	High	High	High	High	High	High	High
High	Master Protein	P10301	Ras-related protein R-Ras OS=Homo sapiens OX=9606 GN=RRAS PE=1 SV=1	0	25.67	34	6	14	3	1	218	23.5	6.93	49.47	6	0	577	639.4	698.2	689.8	567.2	559.1	549.5	625.9	High	High	High	High	High	High	High	High
High	Master Protein	Q04917	14-3-3 protein eta OS=Homo sapiens OX=9606 GN=YWHAH PE=1 SV=4	0	25.586	21	5	23	2	1	246	28.2	4.84	59.53	5	0	830.8	803.8	947.8	849.6	588.5	640.9	664.9	825.9	High	High	High	High	High	High	High	High
High	Master Protein	P33241	Lymphocyte-specific protein 1 OS=Homo sapiens OX=9606 GN=LSP1 PE=1 SV=1	0	25.457	38	8	19	8	1	339	37.2	4.74	67.79	8	0	1401.8	1431.8	1369.2	1758.8	1031.2	1073.4	980.1	1274.7	High	High	High	High	High	High	High	High
High	Master Protein	O75340	Programmed cell death protein 6 OS=Homo sapiens OX=9606 GN=PDCD6 PE=1 SV=1	0	25.35	45	6	20	6	1	191	21.9	5.4	66.41	6	0	1729	1770.2	1653.8	2017.6	1257.6	1220.6	1336.1	1461.4	High	High	High	High	High	High	High	High
High	Master Protein	Q93033	Immunoglobulin superfamily member 2 OS=Homo sapiens OX=9606 GN=CD101 PE=1 SV=2	0	25.347	8	8	18	8	1	1021	115	6.96	44.87	8	0	1799	2377.1	2324.1	1548.3	1068.3	1352.2	1139.9	1776.2	High	High	High	High	High	High	High	High
High	Master Protein	P62258	14-3-3 protein epsilon OS=Homo sapiens OX=9606 GN=YWHAE PE=1 SV=1	0	25.328	29	7	23	5	1	255	29.2	4.74	63.76	7	0	1760.6	1679.3	1906	2205.9	1316.4	1267.1	1241	1195.6	High	High	High	High	High	High	High	High
High	Master Protein	P12956	X-ray repair cross-complementing protein 6 OS=Homo sapiens OX=9606 GN=XRCC6 PE=1 SV=2	0	25.22	16	7	16	7	1	609	69.8	6.64	46.78	7	0	1499.7	1620.5	1784.8	1078.7	1466.9	1536.2	1606.7	2744.4	High	High	High	High	High	High	High	High
High	Master Protein	P52272	Heterogeneous nuclear ribonucleoprotein M OS=Homo sapiens OX=9606 GN=HNRNPM PE=1 SV=3	0	25.164	11	7	24	7	1	730	77.5	8.7	67.25	7	0	1131.6	1051.2	1601	919.3	1225.5	1243.8	1268.3	1683.2	High	High	High	High	High	High	High	High
High	Master Protein	P62136	Serine/threonine-protein phosphatase PP1-alpha catalytic subunit OS=Homo sapiens OX=9606 GN=PPP1CA PE=1 SV=1	0	25.159	27	7	26	4	1	330	37.5	6.33	73.48	7	3	2342.3	2257.6	2185.9	3054.9	2232.2	1537.4	1699.4	2006.7	High	High	High	High	High	High	High	High
High	Master Protein	P49368	T-complex protein 1 subunit gamma OS=Homo sapiens OX=9606 GN=CCT3 PE=1 SV=4	0	24.902	19	7	17	7	1	545	60.5	6.49	43.28	7	0	681.9	662.7	776.2	716.5	688	693.6	936.5	1349	High	High	High	High	High	High	High	High
High	Master Protein	P02771	Alpha-fetoprotein OS=Homo sapiens OX=9606 GN=AFP PE=1 SV=1	0	24.648	6	4	29	4	1	609	68.6	5.68	97.58	4	0	3427.7	7337.8	3801.6	2151.2	2794.7	3336.5	2095	4740.4	High	High	High	High	High	High	High	High
High	Master Protein	P17987	T-complex protein 1 subunit alpha OS=Homo sapiens OX=9606 GN=TCP1 PE=1 SV=1	0	24.621	21	7	16	7	1	556	60.3	6.11	50.97	7	0	620.6	592.4	614.8	637.5	550.9	570.2	612.9	1131	High	High	High	High	High	High	High	High
High	Master Protein	P29401	Transketolase OS=Homo sapiens OX=9606 GN=TKT PE=1 SV=3	0	24.535	14	6	16	6	1	623	67.8	7.66	38.94	6	0	698	734.5	708.7	726.2	599.9	612	541.1	805.3	High	High	High	High	High	High	High	High
High	Master Protein	Q14019	Coactosin-like protein OS=Homo sapiens OX=9606 GN=COTL1 PE=1 SV=3	0	24.406	61	9	30	9	1	142	15.9	5.67	63.91	9	0	4372.9	3641.7	4271.4	5720.4	2325.8	2156.9	2366	2821.4	High	High	High	High	High	High	High	High
High	Master Protein	Q9HAV0	Guanine nucleotide-binding protein subunit beta-4 OS=Homo sapiens OX=9606 GN=GNB4 PE=1 SV=3	0	24.358	13	5	32	2	1	340	37.5	6	105.61	5	0	48.9	66.4	72.4	88.7	64.6	72.6	77.2	75.6	High	High	High	High	High	High	High	High
High	Master Protein	Q14CN4	Keratin, type II cytoskeletal 72 OS=Homo sapiens OX=9606 GN=KRT72 PE=1 SV=2	0	24.311	7	4	25	1	1	511	55.8	6.89	55.44	4	0	423.7	511.8	384.2	333.3	336.2	363.1	266.2	612.6	High	High	High	High	High	High	High	High
High	Master Protein	P20073	Annexin A7 OS=Homo sapiens OX=9606 GN=ANXA7 PE=1 SV=3	0	24.266	13	6	19	5	1	488	52.7	5.68	48.63	6	0	1329.1	1384.7	1355.1	1409.1	1373.1	1443.8	1591.1	1642.1	High	High	High	High	High	High	High	High
High	Master Protein	P13010	X-ray repair cross-complementing protein 5 OS=Homo sapiens OX=9606 GN=XRCC5 PE=1 SV=3	0	24.265	12	8	20	8	1	732	82.7	5.81	48.16	8	0	1950.3	2310.4	2568.8	1598.2	2001.6	2106.8	2110.7	3241.9	High	High	High	High	High	High	High	High
High	Master Protein	Q13291	Signaling lymphocytic activation molecule OS=Homo sapiens OX=9606 GN=SLAMF1 PE=1 SV=1	0	24.133	20	6	19	6	1	335	37.2	8.46	54.89	6	0	1890.4	1933.7	2204.5	2074.4	2041.2	2641.1	2119.4	2418.4	High	High	High	High	High	High	High	High
High	Master Protein	P30101	Protein disulfide-isomerase A3 OS=Homo sapiens OX=9606 GN=PDIA3 PE=1 SV=4	0	24.026	19	8	15	8	1	505	56.7	6.35	34.32	8	0	1040.6	1052.2	1319.9	973.4	1837.8	1454.8	1062.8	1312.6	High	High	High	High	High	High	High	High
High	Master Protein	P55209	Nucleosome assembly protein 1-like 1 OS=Homo sapiens OX=9606 GN=NAP1L1 PE=1 SV=1	0	23.969	19	6	23	5	1	391	45.3	4.46	64.94	6	1	1765.7	1633.1	2047.1	1536.7	1676.5	1695.1	1927.4	2391.9	High	High	High	High	High	High	High	High
High	Master Protein	P35613	Basigin OS=Homo sapiens OX=9606 GN=BSG PE=1 SV=2	0	23.612	19	6	21	6	1	385	42.2	5.66	74.3	6	0	2847.5	2583.1	2773.9	3800.9	2154.7	2189.9	2298.3	1811.3	High	High	High	High	High	High	High	High
High	Master Protein	Q06830	Peroxiredoxin-1 OS=Homo sapiens OX=9606 GN=PRDX1 PE=1 SV=1	0	23.533	32	7	22	6	1	199	22.1	8.13	59.49	7	0	2625.7	2422.8	2230.7	2749.7	2380.1	2305.8	2402.3	2697.7	High	High	High	High	High	High	High	High
High	Master Protein	Q9Y3P8	Signaling threshold-regulating transmembrane adapter 1 OS=Homo sapiens OX=9606 GN=SIT1 PE=1 SV=1	0	23.379	39	5	27	5	1	196	21.1	6.3	94.11	5	0	3141.9	3188	2868.4	3616	2158.8	2168.8	2036.4	2144.9	High	High	High	High	High	High	High	High
High	Master Protein	O75351	Vacuolar protein sorting-associated protein 4B OS=Homo sapiens OX=9606 GN=VPS4B PE=1 SV=2	0	23.325	19	6	16	6	1	444	49.3	7.23	52.78	6	0	1518.1	1685.1	1565.6	1529.6	1474.2	1596.1	1348.7	1736.5	High	High	High	High	High	High	High	High
High	Master Protein	P62854	40S ribosomal protein S26 OS=Homo sapiens OX=9606 GN=RPS26 PE=1 SV=3	0	23.296	47	5	24	5	1	115	13	11	62.18	5	0	1121.3	766.7	1434.7	742.9	1223.4	1152.8	1510.2	1549	High	High	High	High	High	High	High	High
High	Master Protein	P36955	Pigment epithelium-derived factor OS=Homo sapiens OX=9606 GN=SERPINF1 PE=1 SV=4	0	23.287	11	4	23	4	1	418	46.3	6.38	82.76	4	0	2240.7	2695	2611.4	1841.8	1902.3	2082.5	1645.8	2936.3	High	High	High	High	High	High	High	High
High	Master Protein	P15924	Desmoplakin OS=Homo sapiens OX=9606 GN=DSP PE=1 SV=3	0	23.214	4	8	18	8	1	2871	331.6	6.81	40.09	8	0	1361.3	990.4	935.5	743.8	768.2	770.5	713.4	1154.3	High	High	High	High	High	High	High	High
High	Master Protein	Q99832	T-complex protein 1 subunit eta OS=Homo sapiens OX=9606 GN=CCT7 PE=1 SV=2	0	23.162	18	8	19	8	1	543	59.3	7.65	36.95	8	0	620.8	617.8	684.3	673.4	638.9	598.8	653.1	1018.7	High	High	High	High	High	High	High	High
High	Master Protein	P23284	Peptidyl-prolyl cis-trans isomerase B OS=Homo sapiens OX=9606 GN=PPIB PE=1 SV=2	0	23.058	34	7	26	6	1	216	23.7	9.41	61.09	7	0	1547.4	1510.4	1844.6	1293.1	2555.4	2257.3	1727.6	2304.2	High	High	High	High	High	High	High	High
High	Master Protein	P12544	Granzyme A OS=Homo sapiens OX=9606 GN=GZMA PE=1 SV=2	0	23.01	19	5	21	5	1	262	29	8.91	76.57	5	0	2019.2	1765.4	2306.5	1811.4	3021.1	2614.9	2838.5	3311.1	High	High	High	High	High	High	High	High
High	Master Protein	O43390	Heterogeneous nuclear ribonucleoprotein R OS=Homo sapiens OX=9606 GN=HNRNPR PE=1 SV=1	0	23.005	15	8	17	5	1	633	70.9	8.13	44.95	8	3	1175.9	1120.6	1852.8	849.7	1248.3	1553.5	1354.2	1899.6	High	High	High	High	High	High	High	High
High	Master Protein	Q15833	Syntaxin-binding protein 2 OS=Homo sapiens OX=9606 GN=STXBP2 PE=1 SV=2	0	22.742	19	9	19	9	1	593	66.4	6.55	46.08	9	0	1152.2	1253.1	1091.1	1206	960.6	1039.7	908.7	1223.5	High	High	High	High	High	High	High	High
High	Master Protein	P27797	Calreticulin OS=Homo sapiens OX=9606 GN=CALR PE=1 SV=1	0	22.706	23	7	19	7	1	417	48.1	4.44	38.01	7	0	954.3	991.3	1164.8	773.3	1453.4	1259.9	939	1286.5	High	High	High	High	High	High	High	High
High	Master Protein	Q9Y6E0	Serine/threonine-protein kinase 24 OS=Homo sapiens OX=9606 GN=STK24 PE=1 SV=1	0	22.568	16	6	19	2	1	443	49.3	5.69	46.9	6	0	456.8	497.5	502.3	490.9	398.2	413.1	414.8	542.4	High	High	High	High	High	High	High	High
High	Master Protein	P59998	Actin-related protein 2/3 complex subunit 4 OS=Homo sapiens OX=9606 GN=ARPC4 PE=1 SV=3	0	22.499	34	7	23	7	1	168	19.7	8.43	57.78	7	0	3141.3	2937.9	3795.7	3808.5	2402.5	2510.1	2583.1	3372.7	High	High	High	High	High	High	High	High
High	Master Protein	P09693	T-cell surface glycoprotein CD3 gamma chain OS=Homo sapiens OX=9606 GN=CD3G PE=1 SV=1	0	22.461	23	6	26	6	1	182	20.5	8.4	50.81	6	0	4362.3	4455.8	4146.6	5016.2	3867.9	4286.7	3976.6	3959	High	High	High	High	High	High	High	High
High	Master Protein	Q96KP4	Cytosolic non-specific dipeptidase OS=Homo sapiens OX=9606 GN=CNDP2 PE=1 SV=2	0	22.395	23	7	14	7	1	475	52.8	5.97	46.13	7	0	1107.8	1117	975.8	1062.4	865.4	936.3	787	1179.7	High	High	High	High	High	High	High	High
High	Master Protein	P04229	HLA class II histocompatibility antigen, DRB1-1 beta chain OS=Homo sapiens OX=9606 GN=HLA-DRB1 PE=1 SV=2	0	22.178	23	7	19	2	1	266	29.9	7.69	60.36	7	5	1202.2	1303.7	1830.7	1548.7	2403.7	2846.2	2580.4	2386.2	High	High	High	High	High	High	High	High
High	Master Protein	P18621	60S ribosomal protein L17 OS=Homo sapiens OX=9606 GN=RPL17 PE=1 SV=3	0	22.177	35	6	21	6	1	184	21.4	10.17	53.9	6	0	3388.6	2076.5	3614.2	1555.2	2075.6	1958.8	2147.9	2456	High	High	High	High	High	High	High	High
High	Master Protein	P28907	ADP-ribosyl cyclase/cyclic ADP-ribose hydrolase 1 OS=Homo sapiens OX=9606 GN=CD38 PE=1 SV=2	0	22.092	23	7	31	7	1	300	34.3	7.66	91.5	7	0	2563.4	2790.9	3045	2984.1	2444.8	2487.2	2748.9	2275.5	High	High	High	High	High	High	High	High
High	Master Protein	P48643	T-complex protein 1 subunit epsilon OS=Homo sapiens OX=9606 GN=CCT5 PE=1 SV=1	0	21.933	15	8	15	8	1	541	59.6	5.66	34.84	8	0	1008.2	986.2	1126.1	1000.4	874.1	962.7	1011.6	1661.7	High	High	High	High	High	High	High	High
High	Master Protein	P62280	40S ribosomal protein S11 OS=Homo sapiens OX=9606 GN=RPS11 PE=1 SV=3	0	21.809	39	8	22	8	1	158	18.4	10.3	54.77	8	0	3438.8	2254.5	3858.4	2132.5	3065.5	2829.6	3830.3	5294.5	High	High	High	High	High	High	High	High
High	Master Protein	Q86X29	Lipolysis-stimulated lipoprotein receptor OS=Homo sapiens OX=9606 GN=LSR PE=1 SV=4	0	21.785	14	6	12	6	1	649	71.4	7.97	44.63	6	0	1201	1293.2	915.1	820.1	592.7	648.9	457.1	759.5	High	High	High	High	High	High	High	High
High	Master Protein	P23458	Tyrosine-protein kinase JAK1 OS=Homo sapiens OX=9606 GN=JAK1 PE=1 SV=2	0	21.757	9	9	20	8	1	1154	133.2	7.55	43.52	9	1	2025.5	2110.2	2442.6	2308.3	1999.5	1943	2035.1	2080.1	High	High	High	High	High	High	High	High
High	Master Protein	P40429	60S ribosomal protein L13a OS=Homo sapiens OX=9606 GN=RPL13A PE=1 SV=2	0	21.749	27	7	22	7	1	203	23.6	10.93	63.72	7	0	2488	1265.9	2857.5	1214.1	1984	1891	2541.6	2444.4	High	High	High	High	High	High	High	High
High	Master Protein	P23396	40S ribosomal protein S3 OS=Homo sapiens OX=9606 GN=RPS3 PE=1 SV=2	0	21.354	35	7	16	7	1	243	26.7	9.66	42.73	7	0	1034.7	1024.4	1111.6	749.5	917.3	961.8	875.2	1519.9	High	High	High	High	High	High	High	High
High	Master Protein	P47756	F-actin-capping protein subunit beta OS=Homo sapiens OX=9606 GN=CAPZB PE=1 SV=4	0	21.237	24	6	25	6	1	277	31.3	5.59	81.11	6	0	3200.2	3297.5	3628.8	4063.6	3059.3	3261.8	3115.9	3600.4	High	High	High	High	High	High	High	High
High	Master Protein	Q15762	CD226 antigen OS=Homo sapiens OX=9606 GN=CD226 PE=1 SV=2	0	21.193	27	6	18	6	1	336	38.6	7.94	54.71	6	0	746.9	862.1	881.6	880.8	749.2	724.4	639.8	840.6	High	High	High	High	High	High	High	High
High	Master Protein	P63244	Receptor of activated protein C kinase 1 OS=Homo sapiens OX=9606 GN=RACK1 PE=1 SV=3	0	21.004	20	6	22	6	1	317	35.1	7.69	68.07	6	0	1995.9	1854.5	2025.5	1661.9	2113.4	2087	2593.2	4385.6	High	High	High	High	High	High	High	High
High	Master Protein	P49863	Granzyme K OS=Homo sapiens OX=9606 GN=GZMK PE=1 SV=1	0	20.947	24	5	13	5	1	264	28.9	9.39	30.11	5	0	1217.2	1313.3	1377	1108.7	1982.7	1915.7	1654.7	1490.6	High	High	High	High	High	High	High	High
High	Master Protein	P12259	Coagulation factor V OS=Homo sapiens OX=9606 GN=F5 PE=1 SV=4	0	20.919	3	6	17	6	1	2224	251.5	6.05	45.81	6	0	1966.8	1573.9	2376.2	1419	1552.6	1757.8	1388.4	2322.5	High	High	High	High	High	High	High	High
High	Master Protein	Q6NYC8	Phostensin OS=Homo sapiens OX=9606 GN=PPP1R18 PE=1 SV=1	0	20.915	14	6	17	6	1	613	67.9	5.4	57.24	6	0	1576.6	1512.1	1640.4	1884.5	1032.9	1162.4	1067.5	1371.6	High	High	High	High	High	High	High	High
High	Master Protein	Q14689	Disco-interacting protein 2 homolog A OS=Homo sapiens OX=9606 GN=DIP2A PE=1 SV=2	0	20.713	4	5	21	3	1	1571	170.3	8.03	57.25	5	0	277.9	310.5	266.8	296.6	245.9	274	189.3	300.9	High	High	High	High	High	High	High	High
High	Master Protein	Q12913	Receptor-type tyrosine-protein phosphatase eta OS=Homo sapiens OX=9606 GN=PTPRJ PE=1 SV=3	0	20.681	6	6	12	6	1	1337	145.9	5.58	33.28	6	0	1094.4	1128.9	1067.1	967.8	991.3	1102.4	973.3	1350.1	High	High	High	High	High	High	High	High
High	Master Protein	P17858	ATP-dependent 6-phosphofructokinase, liver type OS=Homo sapiens OX=9606 GN=PFKL PE=1 SV=6	0	20.671	12	7	16	5	1	780	85	7.5	39.77	7	0	251	285.7	272.4	220.3	212.6	257.4	194.8	335.2	High	High	High	High	High	High	High	High
High	Master Protein	Q92522	Histone H1x OS=Homo sapiens OX=9606 GN=H1FX PE=1 SV=1	0	20.476	25	5	14	5	1	213	22.5	10.76	44.77	5	0	1599.1	1451.1	2366.7	1116.3	1978.1	1736.3	2486.9	1815.1	High	High	High	High	High	High	High	High
High	Master Protein	P01008	Antithrombin-III OS=Homo sapiens OX=9606 GN=SERPINC1 PE=1 SV=1	0	20.365	13	6	25	6	1	464	52.6	6.71	59.7	6	0	3455	4077	3966	2133.5	2855.1	3962.9	2476.9	4806.8	High	High	High	High	High	High	High	High
High	Master Protein	P02786	Transferrin receptor protein 1 OS=Homo sapiens OX=9606 GN=TFRC PE=1 SV=2	0	20.293	12	7	17	7	1	760	84.8	6.61	47.38	7	0	891	927.8	931.5	925.4	984	1044.9	1111.1	1221.6	High	High	High	High	High	High	High	High
High	Master Protein	P62753	40S ribosomal protein S6 OS=Homo sapiens OX=9606 GN=RPS6 PE=1 SV=1	0	20.288	20	4	18	4	1	249	28.7	10.84	54.91	4	0	2433.7	1363.8	2782.8	1607.4	1994.2	1800	2364.4	2303.6	High	High	High	High	High	High	High	High
High	Master Protein	P20039	HLA class II histocompatibility antigen, DRB1-11 beta chain OS=Homo sapiens OX=9606 GN=HLA-DRB1 PE=1 SV=1	0	20.282	26	7	21	2	1	266	30.1	7.18	67.96	7	1	563.6	610.8	981.1	643.9	604.6	548.6	1693.5	1282.3	High	High	High	High	High	High	High	High
High	Master Protein	P0CF51	T-cell receptor gamma chain C region 1 OS=Homo sapiens OX=9606 GN=TRGC1 PE=1 SV=1	0	20.158	25	4	22	4	1	173	19.8	7.62	59.68	4	0	970.2	974.8	1005.4	884.9	3561.4	4276.6	3412.5	1763.3	High	High	High	High	High	High	High	High
High	Master Protein	Q9UHD8	Septin-9 OS=Homo sapiens OX=9606 GN=SEPT9 PE=1 SV=2	0	20.147	14	7	21	7	1	586	65.4	8.97	58.61	7	0	1801.9	1924.7	1746.6	1821.3	1326	1397.7	1405.4	2285.1	High	High	High	High	High	High	High	High
High	Master Protein	P40925	Malate dehydrogenase, cytoplasmic OS=Homo sapiens OX=9606 GN=MDH1 PE=1 SV=4	0	20.141	20	7	18	7	1	334	36.4	7.36	47.8	7	0	2317.9	2691.7	2398.6	3698.9	1897.5	2147.7	1996	2177.3	High	High	High	High	High	High	High	High
High	Master Protein	P61020	Ras-related protein Rab-5B OS=Homo sapiens OX=9606 GN=RAB5B PE=1 SV=1	0	20.127	26	4	18	3	1	215	23.7	8.13	65.36	4	0	675.1	848.9	720.6	726.8	596.4	651.4	415.4	687.9	High	High	High	High	High	High	High	High
High	Master Protein	Q8WV92	MIT domain-containing protein 1 OS=Homo sapiens OX=9606 GN=MITD1 PE=1 SV=1	0	20.067	25	6	11	6	1	249	29.3	8	39.19	6	0	1168.9	1429.9	1368.6	1027.5	1534	1526.8	1261.7	1654.6	High	High	High	High	High	High	High	High
High	Master Protein	P01730	T-cell surface glycoprotein CD4 OS=Homo sapiens OX=9606 GN=CD4 PE=1 SV=1	0	20.052	14	7	23	7	1	458	51.1	9.54	55.4	7	0	1419	1350.9	1665.3	1636.7	2612.6	3351	4376.2	3695	High	High	High	High	High	High	High	High
High	Master Protein	P52565	Rho GDP-dissociation inhibitor 1 OS=Homo sapiens OX=9606 GN=ARHGDIA PE=1 SV=3	0	19.966	23	5	16	5	1	204	23.2	5.11	38.67	5	0	2596.4	2773.8	2458.7	3708.1	2132	2395.6	2064.7	2440.4	High	High	High	High	High	High	High	High
High	Master Protein	Q08722	Leukocyte surface antigen CD47 OS=Homo sapiens OX=9606 GN=CD47 PE=1 SV=1	0	19.964	13	5	24	5	1	323	35.2	7.21	67.25	5	0	3519.9	3701.2	3589	4320.1	2780.4	2965.1	2577.4	3100.3	High	High	High	High	High	High	High	High
High	Master Protein	P50991	T-complex protein 1 subunit delta OS=Homo sapiens OX=9606 GN=CCT4 PE=1 SV=4	0	19.962	18	6	15	6	1	539	57.9	7.83	42.53	6	0	1001.4	959.6	993.9	866.7	921.4	976.9	1045.3	1775	High	High	High	High	High	High	High	High
High	Master Protein	Q9UJU6	Drebrin-like protein OS=Homo sapiens OX=9606 GN=DBNL PE=1 SV=1	0	19.955	19	5	15	5	1	430	48.2	5.05	33.43	5	0	469.3	516.4	484.2	493.3	380.5	400.2	330.7	500.1	High	High	High	High	High	High	High	High
High	Master Protein	Q9H400	Lck-interacting transmembrane adapter 1 OS=Homo sapiens OX=9606 GN=LIME1 PE=1 SV=1	0	19.869	24	4	10	4	1	295	31.3	9.58	37.75	4	0	612.7	693	668.9	632.1	479.3	535.2	433	764.5	High	High	High	High	High	High	High	High
High	Master Protein	Q9BZ29	Dedicator of cytokinesis protein 9 OS=Homo sapiens OX=9606 GN=DOCK9 PE=1 SV=2	0	19.758	4	7	14	6	1	2069	236.3	7.49	37.47	7	0	1225.7	1216.7	1272.9	1237.7	815.1	889.5	810.4	1107.4	High	High	High	High	High	High	High	High
High	Master Protein	P22392	Nucleoside diphosphate kinase B OS=Homo sapiens OX=9606 GN=NME2 PE=1 SV=1	0	19.61	30	3	14	3	1	152	17.3	8.41	47.53	3	0	2145.2	1929.8	1841.4	2507	1608.4	1518	1568.8	1657.9	High	High	High	High	High	High	High	High
High	Master Protein	O15117	FYN-binding protein 1 OS=Homo sapiens OX=9606 GN=FYB1 PE=1 SV=2	0	19.497	10	7	16	7	1	783	85.3	6.48	43.15	7	0	1232.9	1489.8	1182.3	1408.6	1007	1092.4	865.1	1093.5	High	High	High	High	High	High	High	High
High	Master Protein	P14317	Hematopoietic lineage cell-specific protein OS=Homo sapiens OX=9606 GN=HCLS1 PE=1 SV=3	0	19.336	12	5	15	5	1	486	54	4.81	42.46	5	0	1300.8	1310	1321.8	2102	911.1	909	1013.5	1015	High	High	High	High	High	High	High	High
High	Master Protein	Q63HN8	E3 ubiquitin-protein ligase RNF213 OS=Homo sapiens OX=9606 GN=RNF213 PE=1 SV=3	0	19.269	2	9	12	9	1	5207	591	6.48	17.28	9	0	409.7	427.6	484.5	390.1	386.6	406.8	398.4	611.4	High	High	High	High	High	High	High	High
High	Master Protein	Q09666	Neuroblast differentiation-associated protein AHNAK OS=Homo sapiens OX=9606 GN=AHNAK PE=1 SV=2	0	19.156	3	7	11	7	1	5890	628.7	6.15	26.03	7	0	683.3	626	612.6	916.6	618.1	603.8	612.5	732.5	High	High	High	High	High	High	High	High
High	Master Protein	P49588	Alanine--tRNA ligase, cytoplasmic OS=Homo sapiens OX=9606 GN=AARS PE=1 SV=2	0	19.119	9	7	15	7	1	968	106.7	5.53	32.59	7	0	620.7	616.2	666.9	676.8	540.1	565.2	662.8	842.9	High	High	High	High	High	High	High	High
High	Master Protein	P26641	Elongation factor 1-gamma OS=Homo sapiens OX=9606 GN=EEF1G PE=1 SV=3	0	19.075	14	6	14	6	1	437	50.1	6.67	45.21	6	0	1184.8	1064.8	1174.1	1317.9	1154	1179.8	1381.3	2455.1	High	High	High	High	High	High	High	High
High	Master Protein	Q02543	60S ribosomal protein L18a OS=Homo sapiens OX=9606 GN=RPL18A PE=1 SV=2	0	19.052	28	7	25	7	1	176	20.7	10.71	59.07	7	0	2598.5	1857.2	3133.8	1886.8	2427.1	2267.9	3066.1	3128.7	High	High	High	High	High	High	High	High
High	Master Protein	P63000	Ras-related C3 botulinum toxin substrate 1 OS=Homo sapiens OX=9606 GN=RAC1 PE=1 SV=1	0	19.002	18	5	24	2	1	192	21.4	8.5	66.43	5	0	974.4	1025.6	1046.5	938.1	862.3	889.3	849.2	1031.3	High	High	High	High	High	High	High	High
High	Master Protein	O43561	Linker for activation of T-cells family member 1 OS=Homo sapiens OX=9606 GN=LAT PE=1 SV=1	0	18.906	32	4	13	4	1	262	27.9	4.39	36.16	4	0	338.6	377.9	538.2	345.4	291.3	350.9	287	487.2	High	High	High	High	High	High	High	High
High	Master Protein	P19440	Glutathione hydrolase 1 proenzyme OS=Homo sapiens OX=9606 GN=GGT1 PE=1 SV=2	0	18.883	10	6	19	6	1	569	61.4	7.12	48.7	6	0	1411.2	1598.5	1962.2	1557.6	1581.7	2165.7	2560.4	2338.5	High	High	High	High	High	High	High	High
High	Master Protein	P17096	High mobility group protein HMG-I/HMG-Y OS=Homo sapiens OX=9606 GN=HMGA1 PE=1 SV=3	0	18.867	34	4	13	4	1	107	11.7	10.32	47.16	4	0	1329.3	958.4	2539.9	880	2375.4	1065.9	2730.8	1932.4	High	High	High	High	High	High	High	High
High	Master Protein	P01850	T cell receptor beta constant 1 OS=Homo sapiens OX=9606 GN=TRBC1 PE=1 SV=4	0	18.723	26	3	17	3	1	176	19.8	6.18	62.69	3	0	1989.8	2285.5	1852.6	2486.5	878.3	1116.2	913.2	1504.3	High	High	High	High	High	High	High	High
High	Master Protein	P11413	Glucose-6-phosphate 1-dehydrogenase OS=Homo sapiens OX=9606 GN=G6PD PE=1 SV=4	0	18.678	13	6	21	6	1	515	59.2	6.84	44.28	6	0	985.2	969.2	966.4	1216.4	942.6	980	951.5	1319.1	High	High	High	High	High	High	High	High
High	Master Protein	P00813	Adenosine deaminase OS=Homo sapiens OX=9606 GN=ADA PE=1 SV=3	0	18.672	21	5	14	5	1	363	40.7	5.95	33.47	5	0	541.1	502.6	597.3	528	424.7	464.3	575.3	608.2	High	High	High	High	High	High	High	High
High	Master Protein	P61313	60S ribosomal protein L15 OS=Homo sapiens OX=9606 GN=RPL15 PE=1 SV=2	0	18.661	28	5	15	5	1	204	24.1	11.62	43.54	5	0	1590.4	1111.8	1937.6	1139.4	1195.4	1264.8	1300.8	1402.1	High	High	High	High	High	High	High	High
High	Master Protein	O60880	SH2 domain-containing protein 1A OS=Homo sapiens OX=9606 GN=SH2D1A PE=1 SV=1	0	18.579	45	3	18	3	1	128	14.2	8.56	54.82	3	0	610.1	658.6	791	558.5	813.3	775.3	732	686.7	High	High	High	High	High	High	High	High
High	Master Protein	P63241	Eukaryotic translation initiation factor 5A-1 OS=Homo sapiens OX=9606 GN=EIF5A PE=1 SV=2	0	18.385	33	5	15	5	1	154	16.8	5.24	51.53	5	0	1834.5	1876.7	1858.7	2162.7	1522.9	1483.4	1504.3	1847.5	High	High	High	High	High	High	High	High
High	Master Protein	P62249	40S ribosomal protein S16 OS=Homo sapiens OX=9606 GN=RPS16 PE=1 SV=2	0	18.363	35	5	24	5	1	146	16.4	10.21	64.09	5	0	3023.8	1777.3	3768.8	1512.7	3500.9	2938.9	4848.9	4855.7	High	High	High	High	High	High	High	High
High	Master Protein	O75695	Protein XRP2 OS=Homo sapiens OX=9606 GN=RP2 PE=1 SV=4	0	18.361	16	6	19	6	1	350	39.6	5.12	44.57	6	0	1916.1	1999.2	2198.5	2481	1901	1898.5	1782.9	1746.3	High	High	High	High	High	High	High	High
High	Master Protein	Q15019	Septin-2 OS=Homo sapiens OX=9606 GN=SEPT2 PE=1 SV=1	0	18.317	24	6	18	6	1	361	41.5	6.6	41.84	6	0	930.7	908.2	1033.6	990.4	716.3	729.7	755.2	1188.5	High	High	High	High	High	High	High	High
High	Master Protein	P56199	Integrin alpha-1 OS=Homo sapiens OX=9606 GN=ITGA1 PE=1 SV=2	0	18.314	8	7	13	7	1	1179	130.8	6.29	33.86	7	0	802.9	815.6	844.4	829.2	856.9	1024.9	893.6	1097.1	High	High	High	High	High	High	High	High
High	Master Protein	P68036	Ubiquitin-conjugating enzyme E2 L3 OS=Homo sapiens OX=9606 GN=UBE2L3 PE=1 SV=1	0	18.269	51	5	10	5	1	154	17.9	8.51	25.13	5	0	808.1	802.4	916.7	900.2	667.8	692.4	681.8	845.9	High	High	High	High	High	High	High	High
High	Master Protein	P61106	Ras-related protein Rab-14 OS=Homo sapiens OX=9606 GN=RAB14 PE=1 SV=4	0	18.201	19	4	14	2	1	215	23.9	6.21	38.42	4	0	677.5	722.9	709	773.8	624	635.2	595.2	713.4	High	High	High	High	High	High	High	High
High	Master Protein	P53621	Coatomer subunit alpha OS=Homo sapiens OX=9606 GN=COPA PE=1 SV=2	0	18.039	5	5	15	5	1	1224	138.3	7.66	32.33	5	0	1202.2	1135	1322.3	1131.6	1082.2	1147.3	1196.7	1973	High	High	High	High	High	High	High	High
High	Master Protein	Q14005	Pro-interleukin-16 OS=Homo sapiens OX=9606 GN=IL16 PE=1 SV=4	0	17.994	5	5	14	5	1	1332	141.7	8.06	35.34	5	0	1237.8	1291.8	1195.4	1310.1	786.3	895.9	759.1	997	High	High	High	High	High	High	High	High
High	Master Protein	P01912	HLA class II histocompatibility antigen, DRB1-3 chain OS=Homo sapiens OX=9606 GN=HLA-DRB1 PE=1 SV=2	0	17.982	22	6	18	1	1	266	30.1	8.05	57.14	6	0	583.1	558.3	641.7	476.7	766.4	522.8	623.9	906.1	High	High	High	High	High	High	High	High
High	Master Protein	Q9C0H2	Protein tweety homolog 3 OS=Homo sapiens OX=9606 GN=TTYH3 PE=1 SV=3	0	17.934	11	5	21	5	1	523	57.5	5.39	44.52	5	0	2079.5	2685.5	1935.4	2435.9	1378	1801.8	1221	1478.3	High	High	High	High	High	High	High	High
High	Master Protein	Q9H3M7	Thioredoxin-interacting protein OS=Homo sapiens OX=9606 GN=TXNIP PE=1 SV=1	0	17.928	15	5	17	5	1	391	43.6	7.5	46.58	5	0	789.5	828.1	848.7	937.4	730	798.9	633.4	686.8	High	High	High	High	High	High	High	High
High	Master Protein	Q96PP8	Guanylate-binding protein 5 OS=Homo sapiens OX=9606 GN=GBP5 PE=1 SV=1	0	17.924	13	7	12	7	1	586	66.6	5.55	24.91	7	0	1034.7	1156	1222.5	1123.6	996.7	962.7	1016.2	1315.3	High	High	High	High	High	High	High	High
High	Master Protein	P09104	Gamma-enolase OS=Homo sapiens OX=9606 GN=ENO2 PE=1 SV=3	0	17.639	12	3	19	2	1	434	47.2	5.03	69.14	3	0	185.1	192.7	143.4	159.4	129.9	148.9	146.2	231.2	High	High	High	High	High	High	High	High
High	Master Protein	P43007	Neutral amino acid transporter A OS=Homo sapiens OX=9606 GN=SLC1A4 PE=1 SV=1	0	17.562	12	4	16	4	1	532	55.7	6.25	49.51	4	0	957.8	1017.9	968.2	1077.9	850.7	957.2	798.7	1198.9	High	High	High	High	High	High	High	High
High	Master Protein	P23381	Tryptophan--tRNA ligase, cytoplasmic OS=Homo sapiens OX=9606 GN=WARS PE=1 SV=2	0	17.561	18	5	12	5	1	471	53.1	6.23	31.1	5	0	721.3	810.5	801.1	827.3	643.6	793.3	759.9	997.9	High	High	High	High	High	High	High	High
High	Master Protein	O75791	GRB2-related adapter protein 2 OS=Homo sapiens OX=9606 GN=GRAP2 PE=1 SV=1	0	17.386	23	6	12	6	1	330	37.9	6.95	32.23	6	0	1281.7	1506.7	1344.6	1381.1	1014.7	1173.1	864.1	1375.9	High	High	High	High	High	High	High	High
High	Master Protein	P33527	Multidrug resistance-associated protein 1 OS=Homo sapiens OX=9606 GN=ABCC1 PE=1 SV=3	0	17.378	4	5	17	5	1	1531	171.5	7.11	33.29	5	0	1389.9	1555.5	1561	1395.1	1195.6	1311	1151.1	1465	High	High	High	High	High	High	High	High
High	Master Protein	P20591	Interferon-induced GTP-binding protein Mx1 OS=Homo sapiens OX=9606 GN=MX1 PE=1 SV=4	0	17.367	9	4	14	4	1	662	75.5	5.83	45.42	4	0	295.4	327.8	355.6	310.9	314.1	435.3	382.5	610.7	High	High	High	High	High	High	High	High
High	Master Protein	P06396	Gelsolin OS=Homo sapiens OX=9606 GN=GSN PE=1 SV=1	0	17.318	8	6	15	6	1	782	85.6	6.28	31.42	6	0	1696	1732.9	2128.1	1340	1694	1403.6	1404.6	2347	High	High	High	High	High	High	High	High
High	Master Protein	P22794	Protein EVI2A OS=Homo sapiens OX=9606 GN=EVI2A PE=2 SV=2	0	17.172	22	4	15	4	1	236	26.2	8.56	52.62	4	0	1023.4	1067.3	1011.7	1020.3	988.6	925.4	885.9	959.4	High	High	High	High	High	High	High	High
High	Master Protein	P31785	Cytokine receptor common subunit gamma OS=Homo sapiens OX=9606 GN=IL2RG PE=1 SV=1	0	17.063	12	3	17	3	1	369	42.3	6.34	46.94	3	0	918.9	893.3	1027.3	849.8	1032	1148.8	1192.9	1299.6	High	High	High	High	High	High	High	High
High	Master Protein	Q99829	Copine-1 OS=Homo sapiens OX=9606 GN=CPNE1 PE=1 SV=1	0	17.04	14	6	15	6	1	537	59	5.83	39.2	6	0	888.3	997.2	945.5	874	889.7	851.2	761.4	1013.4	High	High	High	High	High	High	High	High
High	Master Protein	Q8NG11	Tetraspanin-14 OS=Homo sapiens OX=9606 GN=TSPAN14 PE=1 SV=1	0	16.996	13	3	9	3	1	270	30.7	6.84	33	3	0	1212.6	1286.2	1230.8	1486.2	813.5	905.8	721.1	1082.1	High	High	High	High	High	High	High	High
High	Master Protein	Q92882	Osteoclast-stimulating factor 1 OS=Homo sapiens OX=9606 GN=OSTF1 PE=1 SV=2	0	16.958	21	3	16	3	1	214	23.8	5.68	26.53	3	0	732.3	732.9	761.6	810.2	659	701.1	553.1	741	High	High	High	High	High	High	High	High
High	Master Protein	Q15365	Poly(rC)-binding protein 1 OS=Homo sapiens OX=9606 GN=PCBP1 PE=1 SV=2	0	16.918	14	4	15	2	1	356	37.5	7.09	52.76	4	2	1685.3	1869.5	1541.6	1789.4	1386.4	1390.6	1278.3	1828.5	High	High	High	High	High	High	High	High
High	Master Protein	P20339	Ras-related protein Rab-5A OS=Homo sapiens OX=9606 GN=RAB5A PE=1 SV=2	0	16.847	29	4	15	3	1	215	23.6	8.15	38.54	4	0	140.6	144.9	168.4	198.3	143.2	139.6	119.4	120.2	High	High	High	High	High	High	High	High
High	Master Protein	Q9Y376	Calcium-binding protein 39 OS=Homo sapiens OX=9606 GN=CAB39 PE=1 SV=1	0	16.744	15	5	16	5	1	341	39.8	6.89	46.39	5	0	1062.3	1025.6	1245.8	1189	960.6	944	831.7	936.6	High	High	High	High	High	High	High	High
High	Master Protein	P26373	60S ribosomal protein L13 OS=Homo sapiens OX=9606 GN=RPL13 PE=1 SV=4	0	16.714	17	4	11	4	1	211	24.2	11.65	37.14	4	0	2033.2	991.9	2268.6	1039.9	1061.2	961.1	1302.6	1435.4	High	High	High	High	High	High	High	High
High	Master Protein	P25445	Tumor necrosis factor receptor superfamily member 6 OS=Homo sapiens OX=9606 GN=FAS PE=1 SV=1	0	16.601	18	5	13	5	1	335	37.7	7.94	44.11	5	0	1210.3	1108.9	1103.3	1395	934.9	1111.7	954.5	1102.9	High	High	High	High	High	High	High	High
High	Master Protein	P50552	Vasodilator-stimulated phosphoprotein OS=Homo sapiens OX=9606 GN=VASP PE=1 SV=3	0	16.401	16	5	15	5	1	380	39.8	8.94	35.92	5	0	1288.5	1385.4	1262.2	1150.9	1369.1	1243.3	1141.9	1631.5	High	High	High	High	High	High	High	High
High	Master Protein	P00441	Superoxide dismutase [Cu-Zn] OS=Homo sapiens OX=9606 GN=SOD1 PE=1 SV=2	0	16.304	25	6	21	6	1	154	15.9	6.13	36.96	6	0	1939.1	1613.7	1567.1	2388.4	1605.4	1699.5	2013.7	1457.2	High	High	High	High	High	High	High	High
High	Master Protein	Q9H2G2	STE20-like serine/threonine-protein kinase OS=Homo sapiens OX=9606 GN=SLK PE=1 SV=1	0	16.27	6	6	15	6	1	1235	142.6	5.15	23.82	6	0	952.4	1046.1	905.6	1159.2	598.2	685.2	539.5	842.8	High	High	High	High	High	High	High	High
High	Master Protein	P50914	60S ribosomal protein L14 OS=Homo sapiens OX=9606 GN=RPL14 PE=1 SV=4	0	16.146	18	4	14	4	1	215	23.4	10.93	40.43	4	0	2792.8	1596.4	2943	1872	1790.1	1475.6	1874.6	1872	High	High	High	High	High	High	High	High
High	Master Protein	P07996	Thrombospondin-1 OS=Homo sapiens OX=9606 GN=THBS1 PE=1 SV=2	0	16.132	4	4	12	4	1	1170	129.3	4.94	26.74	4	0	927.2	895.4	1002.3	663.4	764.5	761.2	633.7	1130.1	High	High	High	High	High	High	High	High
High	Master Protein	O15031	Plexin-B2 OS=Homo sapiens OX=9606 GN=PLXNB2 PE=1 SV=3	0	16.115	4	6	9	6	1	1838	205	6.24	18.78	6	0	594	722.8	607.4	698.8	430.2	409.3	443	552.5	High	High	High	High	High	High	High	High
High	Master Protein	P06753	Tropomyosin alpha-3 chain OS=Homo sapiens OX=9606 GN=TPM3 PE=1 SV=2	0	16.106	17	6	15	6	1	285	32.9	4.72	36.55	6	0	2345.1	2212.2	2435.4	1850.5	1861.7	2041.5	2201.5	2329.9	High	High	High	High	High	High	High	High
High	Master Protein	O00478	Butyrophilin subfamily 3 member A3 OS=Homo sapiens OX=9606 GN=BTN3A3 PE=1 SV=1	0	16.049	12	5	11	2	1	584	65	5.53	19.97	5	3	931.1	998.6	915.1	932.9	857.5	870.9	678.7	969	High	High	High	High	High	High	High	High
High	Master Protein	P37802	Transgelin-2 OS=Homo sapiens OX=9606 GN=TAGLN2 PE=1 SV=3	0	16.036	35	5	16	5	1	199	22.4	8.25	33.19	5	0	890.3	928.5	876	1036.2	667	728.3	698.5	910.2	High	High	High	High	High	High	High	High
High	Master Protein	P28070	Proteasome subunit beta type-4 OS=Homo sapiens OX=9606 GN=PSMB4 PE=1 SV=4	0	15.996	36	6	16	6	1	264	29.2	5.97	36.08	6	0	988.1	910.4	720.7	819.7	777.3	969.1	605	1116.4	High	High	High	High	High	High	High	High
High	Master Protein	Q16555	Dihydropyrimidinase-related protein 2 OS=Homo sapiens OX=9606 GN=DPYSL2 PE=1 SV=1	0	15.942	13	5	13	5	1	572	62.3	6.38	32.67	5	0	708.5	775.6	807.4	704.2	619.4	605.6	537.8	789.7	High	High	High	High	High	High	High	High
High	Master Protein	P47755	F-actin-capping protein subunit alpha-2 OS=Homo sapiens OX=9606 GN=CAPZA2 PE=1 SV=3	0	15.915	19	5	17	1	1	286	32.9	5.85	39.58	5	0	295.5	311.3	304.8	352	233.7	257.5	232.7	353.6	High	High	High	High	High	High	High	High
High	Master Protein	P62906	60S ribosomal protein L10a OS=Homo sapiens OX=9606 GN=RPL10A PE=1 SV=2	0	15.86	24	5	16	5	1	217	24.8	9.94	56.6	5	0	1928.9	1331.5	2369.2	1220.4	1917.1	1667.9	3297	3233.6	High	High	High	High	High	High	High	High
High	Master Protein	Q02880	DNA topoisomerase 2-beta OS=Homo sapiens OX=9606 GN=TOP2B PE=1 SV=3	0	15.854	4	7	16	4	1	1626	183.2	8	35.24	7	2	1233.4	1382.9	1611.8	1092.6	1329	1152.9	1244	1365.6	High	High	High	High	High	High	High	High
High	Master Protein	P62140	Serine/threonine-protein phosphatase PP1-beta catalytic subunit OS=Homo sapiens OX=9606 GN=PPP1CB PE=1 SV=3	0	15.838	18	4	15	1	1	327	37.2	6.19	41.05	4	0	651.3	745.6	647.5	908.9	428.2	430.2	490.3	490.6	High	High	High	High	High	High	High	High
High	Master Protein	P27701	CD82 antigen OS=Homo sapiens OX=9606 GN=CD82 PE=1 SV=1	0	15.774	13	4	16	4	1	267	29.6	5.24	38.31	4	0	1727.3	1349.4	1646	2220.6	2290.2	1659.8	1960.2	2529.1	High	High	High	High	High	High	High	High
High	Master Protein	P46776	60S ribosomal protein L27a OS=Homo sapiens OX=9606 GN=RPL27A PE=1 SV=2	0	15.765	16	3	13	3	1	148	16.6	11	39.86	3	0	1345.7	1117.1	1498.8	961.2	1034.3	1042.3	1170.7	1507.8	High	High	High	High	High	High	High	High
High	Master Protein	Q9ULT0	Tetratricopeptide repeat protein 7A OS=Homo sapiens OX=9606 GN=TTC7A PE=1 SV=3	0	15.704	8	4	10	4	1	858	96.1	6.46	26.63	4	0	963.5	1004.9	999	910.4	713.5	757	693.8	1005.7	High	High	High	High	High	High	High	High
High	Master Protein	O60488	Long-chain-fatty-acid--CoA ligase 4 OS=Homo sapiens OX=9606 GN=ACSL4 PE=1 SV=2	0	15.655	8	5	13	5	1	711	79.1	8.38	22.76	5	0	1229.5	1163.8	1234.8	1182.8	1060.3	1098.9	951.9	1243.9	High	High	High	High	High	High	High	High
High	Master Protein	P57075	Ubiquitin-associated and SH3 domain-containing protein A OS=Homo sapiens OX=9606 GN=UBASH3A PE=1 SV=1	0	15.605	10	6	14	6	1	661	74.1	7.66	35.25	6	0	895.9	1555.3	898.9	994.6	821.8	923.1	793.1	1095.1	High	High	High	High	High	High	High	High
High	Master Protein	Q99816	Tumor susceptibility gene 101 protein OS=Homo sapiens OX=9606 GN=TSG101 PE=1 SV=2	0	15.604	16	5	10	5	1	390	43.9	6.46	22.67	5	0	515.6	544.2	574.6	476.6	520.4	479.1	495.2	524.8	High	High	High	High	High	High	High	High
High	Master Protein	P31939	Bifunctional purine biosynthesis protein PURH OS=Homo sapiens OX=9606 GN=ATIC PE=1 SV=3	0	15.601	15	5	7	5	1	592	64.6	6.71	21.38	5	0	199.9	219.3	201	219.8	157.1	177.1	156.8	262.1	High	High	High	High	High	High	High	High
High	Master Protein	P14222	Perforin-1 OS=Homo sapiens OX=9606 GN=PRF1 PE=1 SV=1	0	15.416	9	3	17	3	1	555	61.3	7.83	48.88	3	0	598.3	592.5	581.4	491	667.6	718.2	725.4	1160.7	High	High	High	High	High	High	High	High
High	Master Protein	P57737	Coronin-7 OS=Homo sapiens OX=9606 GN=CORO7 PE=1 SV=2	0	15.388	8	5	11	5	1	925	100.5	5.8	37.66	5	0	790	791.5	852.9	877.5	705.5	723.3	675.6	912.1	High	High	High	High	High	High	High	High
High	Master Protein	P49327	Fatty acid synthase OS=Homo sapiens OX=9606 GN=FASN PE=1 SV=3	0	15.376	4	7	10	7	1	2511	273.3	6.44	17.6	7	0	348	368.3	368.4	307.2	303	331.7	375	531.9	High	High	High	High	High	High	High	High
High	Master Protein	P61978	Heterogeneous nuclear ribonucleoprotein K OS=Homo sapiens OX=9606 GN=HNRNPK PE=1 SV=1	0	15.371	7	4	9	4	1	463	50.9	5.54	24.75	4	0	750.5	624.3	905.1	692.2	916	948.5	920.3	1233.5	High	High	High	High	High	High	High	High
High	Master Protein	Q16851	UTP--glucose-1-phosphate uridylyltransferase OS=Homo sapiens OX=9606 GN=UGP2 PE=1 SV=5	0	15.298	11	4	11	4	1	508	56.9	8.15	23.36	4	0	435.1	453.2	461.1	492.1	406	434	385.2	558	High	High	High	High	High	High	High	High
High	Master Protein	P53396	ATP-citrate synthase OS=Homo sapiens OX=9606 GN=ACLY PE=1 SV=3	0	15.245	6	5	11	5	1	1101	120.8	7.33	28.01	5	0	576.7	559.1	603.5	622.8	505.2	569	559.1	931.4	High	High	High	High	High	High	High	High
High	Master Protein	Q9HBH0	Rho-related GTP-binding protein RhoF OS=Homo sapiens OX=9606 GN=RHOF PE=1 SV=1	0	15.239	27	4	14	4	1	211	23.6	8.65	49.77	4	0	3178.4	3282.5	2795.2	4507.8	1863.7	2157.1	1596.7	1954.8	High	High	High	High	High	High	High	High
High	Master Protein	O75131	Copine-3 OS=Homo sapiens OX=9606 GN=CPNE3 PE=1 SV=1	0	15.233	11	6	14	6	1	537	60.1	5.85	40.91	6	0	1932	1634.5	1884.4	1704.7	2042.6	1676.4	1946.1	2245.9	High	High	High	High	High	High	High	High
High	Master Protein	Q7KZI7	Serine/threonine-protein kinase MARK2 OS=Homo sapiens OX=9606 GN=MARK2 PE=1 SV=2	0	15.205	9	5	14	5	1	788	87.9	9.72	44.59	5	0	1247.2	1191.5	1232.3	1499.8	917.1	909.7	956.9	1072.9	High	High	High	High	High	High	High	High
High	Master Protein	Q92619	Rho GTPase-activating protein 45 OS=Homo sapiens OX=9606 GN=ARHGAP45 PE=1 SV=2	0	15.203	6	7	13	7	1	1136	124.5	6.1	25.59	7	0	655.4	675.1	731.5	791.4	576.3	616.5	588.3	783.9	High	High	High	High	High	High	High	High
High	Master Protein	Q14699	Raftlin OS=Homo sapiens OX=9606 GN=RFTN1 PE=1 SV=4	0	15.156	12	5	10	5	1	578	63.1	5.67	19.83	5	0	174.7	295.7	291.3	370.3	133.4	221.6	238.7	152.9	High	High	High	High	High	High	High	High
High	Master Protein	P11586	C-1-tetrahydrofolate synthase, cytoplasmic OS=Homo sapiens OX=9606 GN=MTHFD1 PE=1 SV=3	0	15.023	7	5	10	5	1	935	101.5	7.3	27.12	5	0	996.6	968.3	1067.6	1160.9	833.3	871.3	1050.9	1767.5	High	High	High	High	High	High	High	High
High	Master Protein	O43242	26S proteasome non-ATPase regulatory subunit 3 OS=Homo sapiens OX=9606 GN=PSMD3 PE=1 SV=2	0	15.009	14	6	11	6	1	534	60.9	8.44	26.55	6	0	426.4	478	488.2	334.9	431.4	507.1	429.5	728.1	High	High	High	High	High	High	High	High
High	Master Protein	P16949	Stathmin OS=Homo sapiens OX=9606 GN=STMN1 PE=1 SV=3	0	15.008	32	5	13	5	1	149	17.3	5.97	34.55	5	0	1263	1199.7	1330	1341.9	1277.8	1598.2	1181.1	1184.2	High	High	High	High	High	High	High	High
High	Master Protein	O15145	Actin-related protein 2/3 complex subunit 3 OS=Homo sapiens OX=9606 GN=ARPC3 PE=1 SV=3	0	14.931	21	4	16	4	1	178	20.5	8.59	38.76	4	0	1619.5	1478.5	1531.2	1868.7	1286.2	1237.9	1311.7	1724.2	High	High	High	High	High	High	High	High
High	Master Protein	P01024	Complement C3 OS=Homo sapiens OX=9606 GN=C3 PE=1 SV=2	0	14.811	3	5	13	5	1	1663	187	6.4	38.75	5	0	1654.4	1907.4	1833.3	1105.9	1446.4	1466.9	1170.8	2418.1	High	High	High	High	High	High	High	High
High	Master Protein	P36873	Serine/threonine-protein phosphatase PP1-gamma catalytic subunit OS=Homo sapiens OX=9606 GN=PPP1CC PE=1 SV=1	0	14.799	16	4	13	1	1	323	37	6.54	31.74	4	0	122.3	118.9	110.6	133.1	94.2	97.3	81.8	116.6	High	High	High	High	High	High	High	High
High	Master Protein	Q12965	Unconventional myosin-Ie OS=Homo sapiens OX=9606 GN=MYO1E PE=1 SV=2	0	14.774	4	4	13	1	1	1108	127	8.92	28.71	4	0									High	High	High	High	High	High	High	High
High	Master Protein	Q08431	Lactadherin OS=Homo sapiens OX=9606 GN=MFGE8 PE=1 SV=2	0	14.749	19	5	11	5	1	387	43.1	8.15	34.11	5	0	961.1	1134.9	930.8	1036	715.4	786.9	589.7	979	High	High	High	High	High	High	High	High
High	Master Protein	Q9NRY6	Phospholipid scramblase 3 OS=Homo sapiens OX=9606 GN=PLSCR3 PE=1 SV=2	0	14.704	15	4	20	4	1	295	31.6	6.65	57.63	4	0	1315.6	1401.5	1397.6	1400.4	822	880.9	734.8	1104	High	High	High	High	High	High	High	High
High	Master Protein	Q6PCB8	Embigin OS=Homo sapiens OX=9606 GN=EMB PE=1 SV=1	0	14.698	16	5	13	5	1	327	36.9	6.54	40.57	5	0	1968.5	2217.3	2113.3	2558.9	1729.9	1949.5	1644.5	1842.4	High	High	High	High	High	High	High	High
High	Master Protein	P19338	Nucleolin OS=Homo sapiens OX=9606 GN=NCL PE=1 SV=3	0	14.689	8	4	13	4	1	710	76.6	4.7	26.19	4	0	563.8	549	776.4	459.8	579.5	550.1	595.7	922.5	High	High	High	High	High	High	High	High
High	Master Protein	Q12959	Disks large homolog 1 OS=Homo sapiens OX=9606 GN=DLG1 PE=1 SV=2	0	14.647	8	4	12	4	1	904	100.4	5.76	34.06	4	0	887.9	1033.9	888.3	926.2	598.7	686	507.4	872.9	High	High	High	High	High	High	High	High
High	Master Protein	P25787	Proteasome subunit alpha type-2 OS=Homo sapiens OX=9606 GN=PSMA2 PE=1 SV=2	0	14.518	25	4	10	4	1	234	25.9	7.43	17.94	4	0	418.9	408.1	557.1	474.5	514	469	512.4	496.9	High	High	High	High	High	High	High	High
High	Master Protein	P50453	Serpin B9 OS=Homo sapiens OX=9606 GN=SERPINB9 PE=1 SV=1	0	14.375	19	5	13	4	1	376	42.4	5.86	32.85	5	0	712.7	770.7	743.5	757.1	685.9	720.8	694.3	899.2	High	High	High	High	High	High	High	High
High	Master Protein	P05026	Sodium/potassium-transporting ATPase subunit beta-1 OS=Homo sapiens OX=9606 GN=ATP1B1 PE=1 SV=1	0	14.34	17	3	9	3	1	303	35	8.53	29.29	3	0	665.7	827.5	694.9	694	504	586.2	404.1	651.9	High	High	High	High	High	High	High	High
High	Master Protein	O60506	Heterogeneous nuclear ribonucleoprotein Q OS=Homo sapiens OX=9606 GN=SYNCRIP PE=1 SV=2	0	14.209	8	5	11	2	1	623	69.6	8.59	26.87	5	0	211.1	181.9	232.4	197	198.8	196.4	210.3	293.3	High	High	High	High	High	High	High	High
High	Master Protein	P61073	C-X-C chemokine receptor type 4 OS=Homo sapiens OX=9606 GN=CXCR4 PE=1 SV=1	0	14.205	13	4	18	4	1	352	39.7	8.21	56.03	4	0	2330.5	2531.4	2339	3160.8	1199.6	991.1	1333.2	1360.7	High	High	High	High	High	High	High	High
High	Master Protein	P46778	60S ribosomal protein L21 OS=Homo sapiens OX=9606 GN=RPL21 PE=1 SV=2	0	14.178	33	5	12	5	1	160	18.6	10.49	26.46	5	0	1298.9	796.8	1418.9	838.3	1134.7	942	1365.7	1244.9	High	High	High	High	High	High	High	High
High	Master Protein	P12004	Proliferating cell nuclear antigen OS=Homo sapiens OX=9606 GN=PCNA PE=1 SV=1	0	13.984	30	4	6	4	1	261	28.8	4.69	17.76	4	0	260.6	284.3	255.5	257.6	248.4	267.5	226.2	443.1	High	High	High	High	High	High	High	High
High	Master Protein	P05388	60S acidic ribosomal protein P0 OS=Homo sapiens OX=9606 GN=RPLP0 PE=1 SV=1	0	13.941	15	4	10	4	1	317	34.3	5.97	25.39	4	0	538	527.4	733.5	527.8	644.5	562	703.4	1023.6	High	High	High	High	High	High	High	High
High	Master Protein	Q7L9L4	MOB kinase activator 1B OS=Homo sapiens OX=9606 GN=MOB1B PE=1 SV=3	0	13.881	11	2	9	2	1	216	25.1	6.73	29.25	2	0	702.5	767.3	899.2	922.7	630.4	647.4	646.3	877.9	High	High	High	High	High	High	High	High
High	Master Protein	P46779	60S ribosomal protein L28 OS=Homo sapiens OX=9606 GN=RPL28 PE=1 SV=3	0	13.816	23	5	12	5	1	137	15.7	12.02	25.96	5	0	1141.9	648.7	1072.6	736.5	721.5	648.3	810.8	947.5	High	High	High	High	High	High	High	High
High	Master Protein	P62266	40S ribosomal protein S23 OS=Homo sapiens OX=9606 GN=RPS23 PE=1 SV=3	0	13.765	24	3	13	3	1	143	15.8	10.49	52.02	3	0	2296.3	1512.5	2465	1540.6	1969.5	1768.2	2474	2940.7	High	High	High	High	High	High	High	High
High	Master Protein	Q9UQ80	Proliferation-associated protein 2G4 OS=Homo sapiens OX=9606 GN=PA2G4 PE=1 SV=3	0	13.736	15	5	14	5	1	394	43.8	6.55	36.1	5	0	1258.3	1229	1268.1	1062.3	1093.9	1180.4	1231.3	2170.7	High	High	High	High	High	High	High	High
High	Master Protein	Q9NZA1	Chloride intracellular channel protein 5 OS=Homo sapiens OX=9606 GN=CLIC5 PE=1 SV=3	0	13.655	7	3	13	3	1	410	46.5	4.82	12.27	3	0	1188.2	980.7	610.1	814.1	631.1	579.1	806.8	727.2	High	High	High	High	High	High	High	High
High	Master Protein	Q15036	Sorting nexin-17 OS=Homo sapiens OX=9606 GN=SNX17 PE=1 SV=1	0	13.606	11	3	8	3	1	470	52.9	7.46	21.05	3	0	558.3	461.8	427.4	378.9	458.8	449.4	359.3	564.2	High	High	High	High	High	High	High	High
High	Master Protein	Q9H6Q3	Src-like-adapter 2 OS=Homo sapiens OX=9606 GN=SLA2 PE=1 SV=3	0	13.583	32	5	12	5	1	261	28.6	5.35	29.57	5	0	796.8	872.3	783.2	769.4	618	709	549.8	817	High	High	High	High	High	High	High	High
High	Master Protein	P83731	60S ribosomal protein L24 OS=Homo sapiens OX=9606 GN=RPL24 PE=1 SV=1	0	13.565	21	4	15	4	1	157	17.8	11.25	36.31	4	0	1761.6	1114	1829.8	950.9	1336.1	1307.1	1665.2	1906.4	High	High	High	High	High	High	High	High
High	Master Protein	Q92556	Engulfment and cell motility protein 1 OS=Homo sapiens OX=9606 GN=ELMO1 PE=1 SV=2	0	13.435	7	4	12	4	1	727	83.8	6.28	32.6	4	0	617.1	690.8	636.3	644.5	516.7	517.9	503.8	689.3	High	High	High	High	High	High	High	High
High	Master Protein	P38919	Eukaryotic initiation factor 4A-III OS=Homo sapiens OX=9606 GN=EIF4A3 PE=1 SV=4	0	13.356	14	4	9	2	1	411	46.8	6.73	31.04	4	0	60.9	62	75.1	39	56.6	43.6	60.3	98.4	High	High	High	High	High	High	High	High
High	Master Protein	Q7LBR1	Charged multivesicular body protein 1b OS=Homo sapiens OX=9606 GN=CHMP1B PE=1 SV=1	0	13.355	15	4	16	4	1	199	22.1	8.1	45.51	4	0	1658.5	1665.4	2008.8	1934.3	2524.8	2481.8	2563.5	2144.4	High	High	High	High	High	High	High	High
High	Master Protein	P55072	Transitional endoplasmic reticulum ATPase OS=Homo sapiens OX=9606 GN=VCP PE=1 SV=4	0	13.287	9	5	12	5	1	806	89.3	5.26	29.2	5	0	744	687.6	727.7	826.1	666.5	755.2	733.7	932	High	High	High	High	High	High	High	High
High	Master Protein	P61353	60S ribosomal protein L27 OS=Homo sapiens OX=9606 GN=RPL27 PE=1 SV=2	0	13.223	38	4	11	4	1	136	15.8	10.56	31.26	4	0	1229.4	1080.1	1517.6	937.7	1137.7	1064.9	1331	1790.2	High	High	High	High	High	High	High	High
High	Master Protein	Q96S97	Myeloid-associated differentiation marker OS=Homo sapiens OX=9606 GN=MYADM PE=1 SV=2	0	13.152	10	2	10	2	1	322	35.3	8.15	47.36	2	0	694.9	1123.6	768.4	902	622	680.2	540.2	767.1	High	High	High	High	High	High	High	High
High	Master Protein	P09874	Poly [ADP-ribose] polymerase 1 OS=Homo sapiens OX=9606 GN=PARP1 PE=1 SV=4	0	13.055	4	4	8	4	1	1014	113	8.88	19.56	4	0	760.1	715.8	1063.4	699.6	672.4	634.8	735	1103.5	High	High	High	High	High	High	High	High
High	Master Protein	P49961	Ectonucleoside triphosphate diphosphohydrolase 1 OS=Homo sapiens OX=9606 GN=ENTPD1 PE=1 SV=1	0	13.029	13	5	14	5	1	510	57.9	6.34	32.17	5	0	1234.5	1142.8	1187.7	1335.9	1365.1	1153	1578.6	1797	High	High	High	High	High	High	High	High
High	Master Protein	P04004	Vitronectin OS=Homo sapiens OX=9606 GN=VTN PE=1 SV=1	0	13.023	4	2	16	2	1	478	54.3	5.8	49.46	2	0	1851.3	2044.4	1824.4	764.2	1591.9	1689.9	1212.6	2408.9	High	High	High	High	High	High	High	High
High	Master Protein	Q9UNF0	Protein kinase C and casein kinase substrate in neurons protein 2 OS=Homo sapiens OX=9606 GN=PACSIN2 PE=1 SV=2	0	13.009	10	4	9	4	1	486	55.7	5.2	19.86	4	0	634.7	680.9	698.5	740.6	625	669.6	661.5	681.9	High	High	High	High	High	High	High	High
High	Master Protein	P00491	Purine nucleoside phosphorylase OS=Homo sapiens OX=9606 GN=PNP PE=1 SV=2	0	12.877	13	3	11	3	1	289	32.1	6.95	30.76	3	0	842.9	907.8	874.5	973.9	815.6	839.2	802	976.3	High	High	High	High	High	High	High	High
High	Master Protein	Q15025	TNFAIP3-interacting protein 1 OS=Homo sapiens OX=9606 GN=TNIP1 PE=1 SV=2	0	12.801	11	5	10	5	1	636	71.8	6.62	32.16	5	0	816.4	902.1	1010.9	752	1098.8	1080.4	1094.4	1056.9	High	High	High	High	High	High	High	High
High	Master Protein	Q9NQW7	Xaa-Pro aminopeptidase 1 OS=Homo sapiens OX=9606 GN=XPNPEP1 PE=1 SV=3	0	12.72	8	4	10	4	1	623	69.9	5.67	28.21	4	0	453.5	457.5	462.4	551.8	391.7	420.6	464.6	591.2	High	High	High	High	High	High	High	High
High	Master Protein	Q02878	60S ribosomal protein L6 OS=Homo sapiens OX=9606 GN=RPL6 PE=1 SV=3	0	12.57	14	4	13	4	1	288	32.7	10.58	25.82	4	0	2005.8	1213.9	2085.2	1085.4	1425.6	1312.2	1527.4	2091.5	High	High	High	High	High	High	High	High
High	Master Protein	Q9NUV9	GTPase IMAP family member 4 OS=Homo sapiens OX=9606 GN=GIMAP4 PE=1 SV=1	0	12.537	14	4	11	4	1	329	37.5	7.81	23.47	4	0	877.3	908.4	785.6	966.2	767.4	813	689.8	1067.7	High	High	High	High	High	High	High	High
High	Master Protein	P11049	Leukocyte antigen CD37 OS=Homo sapiens OX=9606 GN=CD37 PE=1 SV=2	0	12.51	14	3	13	3	1	281	31.7	7.94	57.31	3	0	1177.3	1208.5	1098.2	1495.1	778.6	775.2	706.4	847	High	High	High	High	High	High	High	High
High	Master Protein	P51884	Lumican OS=Homo sapiens OX=9606 GN=LUM PE=1 SV=2	0	12.45	11	3	15	3	1	338	38.4	6.61	43.01	3	0	1229.5	1282	1286.7	988.6	1143.2	1190.7	944.6	1666	High	High	High	High	High	High	High	High
High	Master Protein	Q16181	Septin-7 OS=Homo sapiens OX=9606 GN=SEPT7 PE=1 SV=2	0	12.406	12	5	12	4	1	437	50.6	8.63	28.2	5	1	582.2	580.7	616.1	674.9	505.9	625.5	674.4	875.5	High	High	High	High	High	High	High	High
High	Master Protein	Q14204	Cytoplasmic dynein 1 heavy chain 1 OS=Homo sapiens OX=9606 GN=DYNC1H1 PE=1 SV=5	0	12.393	2	5	10	5	1	4646	532.1	6.4	15.77	5	0	241.6	259.7	240.4	206.1	219.9	285.4	215.6	360.4	High	High	High	High	High	High	High	High
High	Master Protein	P20908	Collagen alpha-1(V) chain OS=Homo sapiens OX=9606 GN=COL5A1 PE=1 SV=3	0	12.377	3	4	10	4	1	1838	183.4	5.06	27.3	4	0	643.7	726.8	648.7	514	529.5	571.2	447.8	790.9	High	High	High	High	High	High	High	High
High	Master Protein	P26447	Protein S100-A4 OS=Homo sapiens OX=9606 GN=S100A4 PE=1 SV=1	0	12.375	26	4	11	4	1	101	11.7	6.11	28.77	4	0	1168.6	1084.5	1152.3	1646.2	1444.4	1169.4	1612	1347	High	High	High	High	High	High	High	High
High	Master Protein	O95833	Chloride intracellular channel protein 3 OS=Homo sapiens OX=9606 GN=CLIC3 PE=1 SV=2	0	12.342	22	3	9	3	1	236	26.6	6.43	29.62	3	0	373.3	388.6	349.8	415.6	287	294.2	197.4	398.8	High	High	High	High	High	High	High	High
High	Master Protein	O60496	Docking protein 2 OS=Homo sapiens OX=9606 GN=DOK2 PE=1 SV=2	0	12.313	15	4	10	4	1	412	45.4	6.02	22.5	4	0	459.5	484.5	515.4	571.5	447.6	589.9	438.7	565.2	High	High	High	High	High	High	High	High
High	Master Protein	P30203	T-cell differentiation antigen CD6 OS=Homo sapiens OX=9606 GN=CD6 PE=1 SV=3	0	12.261	5	3	15	3	1	668	71.8	4.92	48.29	3	0	1800.3	1982.7	1784.5	1951.2	1271.1	1462.8	1192.1	1632.9	High	High	High	High	High	High	High	High
High	Master Protein	O95248	Myotubularin-related protein 5 OS=Homo sapiens OX=9606 GN=SBF1 PE=1 SV=4	0	12.254	4	4	8	4	1	1868	208.3	6.9	18.31	4	0	231.7	249.9	263.9	276.3	166.2	268.2	159.3	233.2	High	High	High	High	High	High	High	High
High	Master Protein	O15162	Phospholipid scramblase 1 OS=Homo sapiens OX=9606 GN=PLSCR1 PE=1 SV=1	0	12.245	9	3	11	3	1	318	35	4.94	23.1	3	0	517	556	504.9	625.1	462.7	529	417	611.3	High	High	High	High	High	High	High	High
High	Master Protein	P20702	Integrin alpha-X OS=Homo sapiens OX=9606 GN=ITGAX PE=1 SV=3	0	12.241	5	5	11	5	1	1163	127.7	6.64	26.63	5	0	553	584	628.9	619.6	612.4	676.7	850.7	1002.8	High	High	High	High	High	High	High	High
High	Master Protein	Q96AX2	Ras-related protein Rab-37 OS=Homo sapiens OX=9606 GN=RAB37 PE=1 SV=3	0	12.148	12	3	14	1	1	223	24.8	6.35	38.57	3	0	45.6	45.1	37.9	43.6	30.2	41.8	34.1	41.5	High	High	High	High	High	High	High	High
High	Master Protein	Q92597	Protein NDRG1 OS=Homo sapiens OX=9606 GN=NDRG1 PE=1 SV=1	0	12.065	14	3	10	3	1	394	42.8	5.82	33.55	3	0	305.8	316.3	272.3	542.8	274.5	248.6	239	250.1	High	High	High	High	High	High	High	High
High	Master Protein	O00481	Butyrophilin subfamily 3 member A1 OS=Homo sapiens OX=9606 GN=BTN3A1 PE=1 SV=3	0	12.047	9	4	8	1	1	513	57.6	8.03	19.19	4	0	270.1	283.6	301.1	284.8	255.4	259.3	256.6	287.1	High	High	High	High	High	High	High	High
High	Master Protein	P01848	T cell receptor alpha constant OS=Homo sapiens OX=9606 GN=TRAC PE=1 SV=2	0	11.956	32	4	7	4	1	140	15.7	4.82	20.67	4	0	1092.1	1158.6	862.2	1448.2	426.8	540.8	462.1	615	High	High	High	High	High	High	High	High
High	Master Protein	P05771	Protein kinase C beta type OS=Homo sapiens OX=9606 GN=PRKCB PE=1 SV=4	0	11.836	7	4	10	4	1	671	76.8	7.01	24.83	4	0	539.2	523.9	621	720.9	668	599.6	683.5	611.5	High	High	High	High	High	High	High	High
High	Master Protein	P62993	Growth factor receptor-bound protein 2 OS=Homo sapiens OX=9606 GN=GRB2 PE=1 SV=1	0	11.796	31	5	13	5	1	217	25.2	6.32	32.4	5	0	2149.5	2449	2330.5	2187.1	1922.8	1935.1	1710.5	2226.9	High	High	High	High	High	High	High	High
High	Master Protein	P16152	Carbonyl reductase [NADPH] 1 OS=Homo sapiens OX=9606 GN=CBR1 PE=1 SV=3	0	11.787	19	4	7	4	1	277	30.4	8.32	17.39	4	0	614.8	502.4	496.4	454.2	405.3	439.9	380.1	560.8	High	High	High	High	High	High	High	High
High	Master Protein	Q9H6A0	DENN domain-containing protein 2D OS=Homo sapiens OX=9606 GN=DENND2D PE=1 SV=2	0	11.745	11	4	10	4	1	471	53.6	7.64	16.7	4	0	516.2	504.5	504.7	476.9	422.3	440.8	358	545.5	High	High	High	High	High	High	High	High
High	Master Protein	P41250	Glycine--tRNA ligase OS=Homo sapiens OX=9606 GN=GARS PE=1 SV=3	0	11.739	8	4	11	4	1	739	83.1	7.03	23.7	4	0	216.4	222.9	239.9	225.9	213.6	365.4	249.4	440.2	High	High	High	High	High	High	High	High
High	Master Protein	Q95IE3	HLA class II histocompatibility antigen, DRB1-12 beta chain OS=Homo sapiens OX=9606 GN=HLA-DRB1 PE=1 SV=1	0	11.641	17	5	15	1	1	266	29.9	7.8	42.57	5	0	253.3	279.8	325.2	319.8	340.6	568.9	360.3	407.3	High	High	High	High	High	High	High	High
High	Master Protein	P08134	Rho-related GTP-binding protein RhoC OS=Homo sapiens OX=9606 GN=RHOC PE=1 SV=1	0	11.64	25	3	11	1	1	193	22	6.58	34.39	3	0	18.5	26.8	25.2	20.3	30.4	21	35.2	22.6	High	High	High	High	High	High	High	High
High	Master Protein	P14868	Aspartate--tRNA ligase, cytoplasmic OS=Homo sapiens OX=9606 GN=DARS PE=1 SV=2	0	11.626	13	5	10	5	1	501	57.1	6.55	12.49	5	0	788.2	834.1	794.5	753.8	644.2	693.2	641	1037	High	High	High	High	High	High	High	High
High	Master Protein	P30050	60S ribosomal protein L12 OS=Homo sapiens OX=9606 GN=RPL12 PE=1 SV=1	0	11.618	24	3	11	3	1	165	17.8	9.42	29.22	3	0	985.3	1116.1	1059.7	729.6	1008	971.2	1000.9	1589.1	High	High	High	High	High	High	High	High
High	Master Protein	P22626	Heterogeneous nuclear ribonucleoproteins A2/B1 OS=Homo sapiens OX=9606 GN=HNRNPA2B1 PE=1 SV=2	0	11.596	16	4	11	4	1	353	37.4	8.95	23.49	4	0	888.4	786	1106.2	1105	1315.3	1282.3	1421.2	1508.8	High	High	High	High	High	High	High	High
High	Master Protein	P10768	S-formylglutathione hydrolase OS=Homo sapiens OX=9606 GN=ESD PE=1 SV=2	0	11.591	15	3	9	3	1	282	31.4	7.02	22.73	3	0	397.4	382.9	289.1	331.8	295.5	287.8	261.8	415.6	High	High	High	High	High	High	High	High
High	Master Protein	Q13094	Lymphocyte cytosolic protein 2 OS=Homo sapiens OX=9606 GN=LCP2 PE=1 SV=1	0	11.564	7	3	11	3	1	533	60.2	6.27	22.51	3	0	1099.2	1150.5	1200.6	1227	941.1	997.8	946.2	1054	High	High	High	High	High	High	High	High
High	Master Protein	Q86VP6	Cullin-associated NEDD8-dissociated protein 1 OS=Homo sapiens OX=9606 GN=CAND1 PE=1 SV=2	0	11.436	4	4	10	4	1	1230	136.3	5.78	18.58	4	0	309.2	309.7	354	321.4	287.5	295	328	371.8	High	High	High	High	High	High	High	High
High	Master Protein	P13693	Translationally-controlled tumor protein OS=Homo sapiens OX=9606 GN=TPT1 PE=1 SV=1	0	11.435	24	4	7	4	1	172	19.6	4.93	11.11	4	0	1047.2	1197.2	1061.1	1153	874.5	913	759.5	1159.6	High	High	High	High	High	High	High	High
High	Master Protein	P28066	Proteasome subunit alpha type-5 OS=Homo sapiens OX=9606 GN=PSMA5 PE=1 SV=3	0	11.392	17	3	9	3	1	241	26.4	4.79	32.14	3	0	599.4	615.2	711.1	720.4	559.6	612.8	591.6	789.2	High	High	High	High	High	High	High	High
High	Master Protein	Q14242	P-selectin glycoprotein ligand 1 OS=Homo sapiens OX=9606 GN=SELPLG PE=1 SV=1	0	11.381	6	4	20	4	1	412	43.2	4.4	67.13	4	0	2192.7	2284.8	2619.3	2783.4	1404.9	1470.2	1690.6	1451	High	High	High	High	High	High	High	High
High	Master Protein	P55786	Puromycin-sensitive aminopeptidase OS=Homo sapiens OX=9606 GN=NPEPPS PE=1 SV=2	0	11.38	4	3	7	3	1	919	103.2	5.72	14.77	3	0	233.2	224	231.6	262.7	215.3	216.7	175	250.9	High	High	High	High	High	High	High	High
High	Master Protein	P51812	Ribosomal protein S6 kinase alpha-3 OS=Homo sapiens OX=9606 GN=RPS6KA3 PE=1 SV=1	0	11.352	7	4	9	3	1	740	83.7	6.89	20.32	4	0	377.9	376.6	402.4	361.7	327.3	373	309.4	494.6	High	High	High	High	High	High	High	High
High	Master Protein	Q13191	E3 ubiquitin-protein ligase CBL-B OS=Homo sapiens OX=9606 GN=CBLB PE=1 SV=2	0	11.306	5	3	7	3	1	982	109.4	7.88	17.49	3	0	66.7	94.3	84.6	79.9	69.4	80.3	77.7	115.9	High	High	High	High	High	High	High	High
High	Master Protein	O14950	Myosin regulatory light chain 12B OS=Homo sapiens OX=9606 GN=MYL12B PE=1 SV=2	0	11.305	28	3	6	3	1	172	19.8	4.84	21.02	3	0	527.6	558.7	555.7	601.8	458.6	471.1	453.6	634.1	High	High	High	High	High	High	High	High
High	Master Protein	P30086	Phosphatidylethanolamine-binding protein 1 OS=Homo sapiens OX=9606 GN=PEBP1 PE=1 SV=3	0	11.275	27	4	10	4	1	187	21	7.53	30.73	4	0	1976.2	1993.4	1700.1	2273.1	1283.3	1460.2	1264.6	1409	High	High	High	High	High	High	High	High
High	Master Protein	Q14974	Importin subunit beta-1 OS=Homo sapiens OX=9606 GN=KPNB1 PE=1 SV=2	0	11.26	5	4	10	4	1	876	97.1	4.78	18.55	4	0	551.3	510.3	625	608.7	470	526.8	500.7	741.2	High	High	High	High	High	High	High	High
High	Master Protein	Q8IV04	Carabin OS=Homo sapiens OX=9606 GN=TBC1D10C PE=1 SV=1	0	11.249	9	2	7	2	1	446	49.7	8.76	21.83	2	0	339.4	384.9	368.9	331	310.1	315.6	245.7	357.3	High	High	High	High	High	High	High	High
High	Master Protein	P31948	Stress-induced-phosphoprotein 1 OS=Homo sapiens OX=9606 GN=STIP1 PE=1 SV=1	0	11.246	10	4	10	4	1	543	62.6	6.8	25.52	4	0	1353.2	1463.5	1372.4	1696	1232.2	1424.6	1368.6	1819.7	High	High	High	High	High	High	High	High
High	Master Protein	P11940	Polyadenylate-binding protein 1 OS=Homo sapiens OX=9606 GN=PABPC1 PE=1 SV=2	0	11.215	8	4	13	4	1	636	70.6	9.5	32.44	4	0	823.4	809.6	878.8	889.4	863.8	844.1	903.8	1196.2	High	High	High	High	High	High	High	High
High	Master Protein	P62917	60S ribosomal protein L8 OS=Homo sapiens OX=9606 GN=RPL8 PE=1 SV=2	0	11.212	17	4	11	4	1	257	28	11.03	32.45	4	0	1692.6	1177.1	1846.9	1304.1	1429.5	1210.4	1393.2	1627.9	High	High	High	High	High	High	High	High
High	Master Protein	P43250	G protein-coupled receptor kinase 6 OS=Homo sapiens OX=9606 GN=GRK6 PE=1 SV=2	0	11.197	9	3	4	3	1	576	65.9	8	15.15	3	0	427.2	445.1	364.8	363.3	340.3	327.4	260.5	452.3	High	High	High	High	High	High	High	High
High	Master Protein	P05543	Thyroxine-binding globulin OS=Homo sapiens OX=9606 GN=SERPINA7 PE=1 SV=2	0	11.078	5	2	13	2	1	415	46.3	6.3	23.05	2	0	1067.5	1383.8	1114	716.2	938.3	947.1	670.7	1440.1	High	High	High	High	High	High	High	High
High	Master Protein	Q15283	Ras GTPase-activating protein 2 OS=Homo sapiens OX=9606 GN=RASA2 PE=1 SV=3	0	11.048	8	5	12	5	1	850	96.6	7.2	26.17	5	0	283.6	285.5	329.1	294	234.5	265.6	241	347.7	High	High	High	High	High	High	High	High
High	Master Protein	Q99733	Nucleosome assembly protein 1-like 4 OS=Homo sapiens OX=9606 GN=NAP1L4 PE=1 SV=1	0	11.019	16	4	8	3	1	375	42.8	4.69	24.09	4	0	219.8	172.7	172.7	173	133.9	150.6	169.6	206.8	High	High	High	High	High	High	High	High
High	Master Protein	Q96RT1	Erbin OS=Homo sapiens OX=9606 GN=ERBIN PE=1 SV=2	0	11.004	4	5	12	5	1	1412	158.2	5.5	22.92	5	0	987.9	1100.7	976.1	1301.1	827.8	912.4	775.4	960.8	High	High	High	High	High	High	High	High
High	Master Protein	P53999	Activated RNA polymerase II transcriptional coactivator p15 OS=Homo sapiens OX=9606 GN=SUB1 PE=1 SV=3	0	10.955	19	2	10	2	1	127	14.4	9.6	22.12	2	0	138.7	111.2	142.4	98.3	180	142.1	208	246.9	High	High	High	High	High	High	High	High
High	Master Protein	P10144	Granzyme B OS=Homo sapiens OX=9606 GN=GZMB PE=1 SV=2	0	10.942	16	4	11	4	1	247	27.7	9.57	28.11	4	0	1340.5	1337.7	1486.1	1360.1	1524.5	1743.4	2113.3	4642.7	High	High	High	High	High	High	High	High
High	Master Protein	Q14160	Protein scribble homolog OS=Homo sapiens OX=9606 GN=SCRIB PE=1 SV=4	0	10.94	3	3	9	3	1	1630	174.8	5.07	22.22	3	0	247.5	288.2	276.6	269.6	221.4	233.4	214.5	227.1	High	High	High	High	High	High	High	High
High	Master Protein	Q15418	Ribosomal protein S6 kinase alpha-1 OS=Homo sapiens OX=9606 GN=RPS6KA1 PE=1 SV=2	0	10.918	7	4	10	3	1	735	82.7	7.83	19.99	4	1	685.6	732.3	804.8	591.8	648.9	716.4	661.4	734.3	High	High	High	High	High	High	High	High
High	Master Protein	P62263	40S ribosomal protein S14 OS=Homo sapiens OX=9606 GN=RPS14 PE=1 SV=3	0	10.788	23	3	8	3	1	151	16.3	10.05	23.46	3	0	626.4	533.7	651.8	623.5	602.4	543.8	689.5	1020.3	High	High	High	High	High	High	High	High
High	Master Protein	P60033	CD81 antigen OS=Homo sapiens OX=9606 GN=CD81 PE=1 SV=1	0	10.775	8	1	8	1	1	236	25.8	5.29	43.13	1	0	411.7	452.2	422.4	446	395.4	397.2	315	320.1	High	High	High	High	High	High	High	High
High	Master Protein	P48426	Phosphatidylinositol 5-phosphate 4-kinase type-2 alpha OS=Homo sapiens OX=9606 GN=PIP4K2A PE=1 SV=2	0	10.745	11	5	11	5	1	406	46.2	6.99	13.38	5	0	811.6	869	939.3	1151.9	749.9	787.3	857.3	724.5	High	High	High	High	High	High	High	High
High	Master Protein	Q16512	Serine/threonine-protein kinase N1 OS=Homo sapiens OX=9606 GN=PKN1 PE=1 SV=2	0	10.692	6	4	5	4	1	942	103.9	6.37	11.24	4	0	381	389.6	330.5	350.5	307.4	283.3	238.6	396.3	High	High	High	High	High	High	High	High
High	Master Protein	P30153	Serine/threonine-protein phosphatase 2A 65 kDa regulatory subunit A alpha isoform OS=Homo sapiens OX=9606 GN=PPP2R1A PE=1 SV=4	0.001	10.667	6	3	13	3	1	589	65.3	5.11	30.36	3	0	466.4	466	581.8	563.6	549	506.1	627.7	665	High	High	High	High	High	High	High	High
High	Master Protein	P20340	Ras-related protein Rab-6A OS=Homo sapiens OX=9606 GN=RAB6A PE=1 SV=3	0.001	10.647	16	3	11	2	1	208	23.6	5.54	31.61	3	0	95	93.3	93.2	91.1	88.7	102.5	92.9	110.8	High	High	High	High	High	High	High	High
High	Master Protein	P68871	Hemoglobin subunit beta OS=Homo sapiens OX=9606 GN=HBB PE=1 SV=2	0.001	10.631	26	3	18	3	1	147	16	7.28	49.86	3	0	1374.5	1171.2	1510.6	1092.2	1181.7	1099	1202.9	1846.9	High	High	High	High	High	High	High	High
High	Master Protein	P62318	Small nuclear ribonucleoprotein Sm D3 OS=Homo sapiens OX=9606 GN=SNRPD3 PE=1 SV=1	0.001	10.62	15	2	10	2	1	126	13.9	10.32	16.84	2	0	567.8	560.1	778.2	469.9	557.1	557	591.6	776.9	High	High	High	High	High	High	High	High
High	Master Protein	Q8NB49	Phospholipid-transporting ATPase IG OS=Homo sapiens OX=9606 GN=ATP11C PE=1 SV=3	0.001	10.551	4	4	6	4	1	1132	129.4	6.67	18.43	4	0	686.7	761.7	691.5	758	511.9	508.2	411	680	High	High	High	High	High	High	High	High
High	Master Protein	Q9NY35	Claudin domain-containing protein 1 OS=Homo sapiens OX=9606 GN=CLDND1 PE=1 SV=1	0.001	10.488	12	3	10	3	1	253	28.6	5.82	21.2	3	0	1173.2	1042.5	1065.4	1660.7	764.3	908.7	889.5	876	High	High	High	High	High	High	High	High
High	Master Protein	Q86WV1	Src kinase-associated phosphoprotein 1 OS=Homo sapiens OX=9606 GN=SKAP1 PE=1 SV=3	0.001	10.481	9	3	10	3	1	359	41.4	4.58	9.01	3	0	312.1	361	344.3	328.7	220.3	260.5	222.6	324.5	High	High	High	High	High	High	High	High
High	Master Protein	Q15366	Poly(rC)-binding protein 2 OS=Homo sapiens OX=9606 GN=PCBP2 PE=1 SV=1	0.001	10.469	14	3	9	1	1	365	38.6	6.79	29.74	3	0	263.9	250.7	203.9	214.7	182.3	205.3	165.9	247.5	High	High	High	High	High	High	High	High
High	Master Protein	P08648	Integrin alpha-5 OS=Homo sapiens OX=9606 GN=ITGA5 PE=1 SV=2	0.001	10.442	5	4	7	4	1	1049	114.5	5.77	13.18	4	0	241.8	247.8	393.6	278.3	398.7	240.7	345.8	223.1	High	High	High	High	High	High	High	High
High	Master Protein	O94768	Serine/threonine-protein kinase 17B OS=Homo sapiens OX=9606 GN=STK17B PE=1 SV=1	0.001	10.434	8	2	6	2	1	372	42.3	5.25	17.71	2	0	175.5	199.7	184.5	192.4	149.8	166.9	150.8	204.1	High	High	High	High	High	High	High	High
High	Master Protein	Q9Y6M7	Sodium bicarbonate cotransporter 3 OS=Homo sapiens OX=9606 GN=SLC4A7 PE=1 SV=2	0.001	10.417	4	3	7	3	1	1214	136	6.71	21.34	3	0	156.1	166.5	174.4	202.1	138.5	165.4	138.6	189	High	High	High	High	High	High	High	High
High	Master Protein	O75427	Leucine-rich repeat and calponin homology domain-containing protein 4 OS=Homo sapiens OX=9606 GN=LRCH4 PE=1 SV=2	0.001	10.384	7	3	8	3	1	683	73.4	8.22	24.61	3	0	499.2	540.9	525.9	610.7	410.1	419.1	373	511.8	High	High	High	High	High	High	High	High
High	Master Protein	Q7Z5R6	Amyloid beta A4 precursor protein-binding family B member 1-interacting protein OS=Homo sapiens OX=9606 GN=APBB1IP PE=1 SV=1	0.001	10.346	5	4	7	4	1	666	73.1	5.59	8.06	4	0	300.4	351.2	278.4	309.4	253.2	299.2	242	363.2	High	High	High	High	High	High	High	High
High	Master Protein	Q6GTX8	Leukocyte-associated immunoglobulin-like receptor 1 OS=Homo sapiens OX=9606 GN=LAIR1 PE=1 SV=1	0.001	10.345	19	3	10	3	1	287	31.4	5.63	16.85	3	0	637.4	684.4	814.7	793.8	509.6	542.6	517.6	521.4	High	High	High	High	High	High	High	High
High	Master Protein	Q9HC16	DNA dC->dU-editing enzyme APOBEC-3G OS=Homo sapiens OX=9606 GN=APOBEC3G PE=1 SV=1	0.001	10.333	12	4	10	4	1	384	46.4	8	15.45	4	0	479.7	502.3	588.9	348.2	574.7	559.2	530.4	719	High	High	High	High	High	High	High	High
High	Master Protein	P04632	Calpain small subunit 1 OS=Homo sapiens OX=9606 GN=CAPNS1 PE=1 SV=1	0.001	10.319	15	2	9	2	1	268	28.3	5.2	13.54	2	0	128.1	106.8	101	114.7	77.6	87.4	64.8	121.2	High	High	High	High	High	High	High	High
High	Master Protein	P23246	Splicing factor, proline- and glutamine-rich OS=Homo sapiens OX=9606 GN=SFPQ PE=1 SV=2	0.001	10.318	7	3	6	3	1	707	76.1	9.44	19.06	3	0	135.2	164.6	168.9	130.2	155.3	150.3	166.7	274.5	High	High	High	High	High	High	High	High
High	Master Protein	P16333	Cytoplasmic protein NCK1 OS=Homo sapiens OX=9606 GN=NCK1 PE=1 SV=1	0.001	10.274	14	4	5	4	1	377	42.8	6.47	11.54	4	0	361.1	368.6	372.3	396.1	342.6	379.2	327	381.8	High	High	High	High	High	High	High	High
High	Master Protein	Q7KZF4	Staphylococcal nuclease domain-containing protein 1 OS=Homo sapiens OX=9606 GN=SND1 PE=1 SV=1	0.001	10.239	6	4	5	4	1	910	101.9	7.17	13.43	4	0	508.9	497.3	537.6	502.3	486.5	512	511.5	773.9	High	High	High	High	High	High	High	High
High	Master Protein	P31949	Protein S100-A11 OS=Homo sapiens OX=9606 GN=S100A11 PE=1 SV=2	0.001	10.232	24	2	11	2	1	105	11.7	7.12	26.2	2	0	598.5	495.9	507.9	609.9	492.5	577.9	637.4	690.3	High	High	High	High	High	High	High	High
High	Master Protein	P28838	Cytosol aminopeptidase OS=Homo sapiens OX=9606 GN=LAP3 PE=1 SV=3	0.001	10.222	7	3	8	3	1	519	56.1	7.93	19.74	3	0	575.7	549.4	527.8	559.4	471.9	552.5	501.4	698.9	High	High	High	High	High	High	High	High
High	Master Protein	O15427	Monocarboxylate transporter 4 OS=Homo sapiens OX=9606 GN=SLC16A3 PE=1 SV=1	0.001	10.208	4	2	13	2	1	465	49.4	7.96	33.13	2	0	1986.1	1841	2191.4	2592.8	1724.8	1627.7	1708.5	1624.1	High	High	High	High	High	High	High	High
High	Master Protein	P17301	Integrin alpha-2 OS=Homo sapiens OX=9606 GN=ITGA2 PE=1 SV=1	0.001	10.202	4	2	5	2	1	1181	129.2	5.31	10.02	2	0	112	161.3	149.5	115.2	123	127	99	152.3	High	High	High	High	High	High	High	High
High	Master Protein	Q7Z5G4	Golgin subfamily A member 7 OS=Homo sapiens OX=9606 GN=GOLGA7 PE=1 SV=2	0.001	10.118	24	3	9	2	1	137	15.8	7.05	19.54	3	1	598.7	654.3	626.4	535.6	541.3	541.4	489.7	676.4	High	High	High	High	High	High	High	High
High	Master Protein	Q9H7P6	Multivesicular body subunit 12B OS=Homo sapiens OX=9606 GN=MVB12B PE=1 SV=2	0.001	10.099	20	3	7	3	1	319	35.6	8.15	17.04	3	0	606.7	694.3	600.4	473.2	466	536.9	425.9	570.4	High	High	High	High	High	High	High	High
High	Master Protein	P11388	DNA topoisomerase 2-alpha OS=Homo sapiens OX=9606 GN=TOP2A PE=1 SV=3	0.001	10.098	3	4	8	1	1	1531	174.3	8.72	22.79	4	0	99.3	128.9	120.3	83.1	97.3	103.8	97.5	136.6	High	High	High	High	High	High	High	High
High	Master Protein	P11279	Lysosome-associated membrane glycoprotein 1 OS=Homo sapiens OX=9606 GN=LAMP1 PE=1 SV=3	0.001	10.085	8	3	8	3	1	417	44.9	8.75	21.01	3	0	277.8	310.2	330.9	217.8	328.6	398.9	314.7	421.4	High	High	High	High	High	High	High	High
High	Master Protein	P39748	Flap endonuclease 1 OS=Homo sapiens OX=9606 GN=FEN1 PE=1 SV=1	0.001	10.036	10	3	5	3	1	380	42.6	8.62	17.67	3	0	489.4	456.1	544.6	429.2	493.6	473.8	587.7	757.2	High	High	High	High	High	High	High	High
High	Master Protein	P15121	Aldose reductase OS=Homo sapiens OX=9606 GN=AKR1B1 PE=1 SV=3	0.001	10.031	16	4	6	4	1	316	35.8	6.98	14.57	4	0	296.6	368.4	309.9	356.7	394.8	329.3	280.9	456.1	High	High	High	High	High	High	High	High
High	Master Protein	O95865	N(G),N(G)-dimethylarginine dimethylaminohydrolase 2 OS=Homo sapiens OX=9606 GN=DDAH2 PE=1 SV=1	0.001	10.024	18	3	8	3	1	285	29.6	6.01	25.28	3	0	596	683.2	602.5	796.1	525	641.5	478.4	628.5	High	High	High	High	High	High	High	High
High	Master Protein	Q9P1W8	Signal-regulatory protein gamma OS=Homo sapiens OX=9606 GN=SIRPG PE=1 SV=3	0.001	10.024	9	4	8	4	1	387	42.5	7.17	24.28	4	0	1714.8	1827.8	1741.6	1430.9	1531.6	1469.6	1563.9	1434	High	High	High	High	High	High	High	High
High	Master Protein	P62847	40S ribosomal protein S24 OS=Homo sapiens OX=9606 GN=RPS24 PE=1 SV=1	0.001	9.986	20	2	8	2	1	133	15.4	10.78	19.03	2	0	330.8	319.6	425.8	233.2	319.8	318.9	381	473.7	High	High	High	High	High	High	High	High
High	Master Protein	Q13043	Serine/threonine-protein kinase 4 OS=Homo sapiens OX=9606 GN=STK4 PE=1 SV=2	0.001	9.973	9	4	8	4	1	487	55.6	5.07	20.57	4	0	707.6	811.3	789.9	687.9	626	662.9	570.3	827.5	High	High	High	High	High	High	High	High
High	Master Protein	Q92888	Rho guanine nucleotide exchange factor 1 OS=Homo sapiens OX=9606 GN=ARHGEF1 PE=1 SV=2	0.001	9.962	5	4	9	4	1	912	102.4	5.66	23.17	4	0	1145.8	1054.5	1037.3	955.2	825.3	883.4	862.1	1208.4	High	High	High	High	High	High	High	High
High	Master Protein	O00571	ATP-dependent RNA helicase DDX3X OS=Homo sapiens OX=9606 GN=DDX3X PE=1 SV=3	0.001	9.956	4	2	8	2	1	662	73.2	7.18	12.83	2	0	132.2	114.9	124.2	118.4	107.8	108.3	129.6	179.8	High	High	High	High	High	High	High	High
High	Master Protein	Q06323	Proteasome activator complex subunit 1 OS=Homo sapiens OX=9606 GN=PSME1 PE=1 SV=1	0.001	9.942	17	4	9	4	1	249	28.7	6.02	21.58	4	0	1513.7	1446	1626	1641.9	1802	1685.3	1874	1685.7	High	High	High	High	High	High	High	High
High	Master Protein	O15127	Secretory carrier-associated membrane protein 2 OS=Homo sapiens OX=9606 GN=SCAMP2 PE=1 SV=2	0.001	9.855	14	3	6	3	1	329	36.6	6.1	16.38	3	0	322.6	342.7	367.8	277.1	274.4	306.7	260.2	444.5	High	High	High	High	High	High	High	High
High	Master Protein	P11166	Solute carrier family 2, facilitated glucose transporter member 1 OS=Homo sapiens OX=9606 GN=SLC2A1 PE=1 SV=2	0.001	9.814	10	3	8	3	1	492	54	8.72	21.32	3	0	630.3	657.5	658.9	713.1	759.6	732.1	614.4	757.7	High	High	High	High	High	High	High	High
High	Master Protein	Q9Y639	Neuroplastin OS=Homo sapiens OX=9606 GN=NPTN PE=1 SV=2	0.001	9.788	8	4	10	4	1	398	44.4	7.99	19.68	4	0	525	598.2	630.4	634.9	644.9	635.7	592.2	622.3	High	High	High	High	High	High	High	High
High	Master Protein	P29597	Non-receptor tyrosine-protein kinase TYK2 OS=Homo sapiens OX=9606 GN=TYK2 PE=1 SV=3	0.001	9.773	3	3	10	3	1	1187	133.6	7.15	26.45	3	0	59	55.9	58.4	49	47	52.3	37.2	60.3	High	High	High	High	High	High	High	High
High	Master Protein	P07741	Adenine phosphoribosyltransferase OS=Homo sapiens OX=9606 GN=APRT PE=1 SV=2	0.001	9.749	20	3	11	3	1	180	19.6	6.02	21.8	3	0	590.9	611.5	644.1	609.4	524.4	504.1	486.3	674.2	High	High	High	High	High	High	High	High
High	Master Protein	Q14761	Protein tyrosine phosphatase receptor type C-associated protein OS=Homo sapiens OX=9606 GN=PTPRCAP PE=1 SV=1	0.001	9.722	13	3	11	3	1	206	21.2	4.55	30.06	3	0	1270.1	1390.8	1714.6	1626.2	1326.4	1212	1281.1	1335.6	High	High	High	High	High	High	High	High
High	Master Protein	Q92542	Nicastrin OS=Homo sapiens OX=9606 GN=NCSTN PE=1 SV=2	0.001	9.692	6	3	8	3	1	709	78.4	5.99	19.58	3	0	830.2	912.6	869.2	733.2	749.2	787.2	694.6	959.1	High	High	High	High	High	High	High	High
High	Master Protein	Q9Y265	RuvB-like 1 OS=Homo sapiens OX=9606 GN=RUVBL1 PE=1 SV=1	0.001	9.671	9	3	6	3	1	456	50.2	6.42	10.42	3	0	39.3	43.9	45.6	41	36.2	59	42.2	62.1	High	High	High	High	High	High	High	High
High	Master Protein	P46777	60S ribosomal protein L5 OS=Homo sapiens OX=9606 GN=RPL5 PE=1 SV=3	0.001	9.66	13	5	10	5	1	297	34.3	9.72	26.51	5	0	1846.3	1002.8	2065.9	1030.5	1419.1	1037.1	1587.7	1686.2	High	High	High	High	High	High	High	High
High	Master Protein	P60981	Destrin OS=Homo sapiens OX=9606 GN=DSTN PE=1 SV=3	0.001	9.655	11	2	15	1	1	165	18.5	7.85	26.04	2	0	1446	1515.6	1277	994.2	822.6	953.5	502.8	1384.2	High	High	High	High	High	High	High	High
High	Master Protein	P26599	Polypyrimidine tract-binding protein 1 OS=Homo sapiens OX=9606 GN=PTBP1 PE=1 SV=1	0.001	9.634	10	3	5	3	1	531	57.2	9.17	16.77	3	0	112.8	99.4	108.6	94.8	112.5	92.5	100.3	112.2	High	High	High	High	High	High	High	High
High	Master Protein	Q08380	Galectin-3-binding protein OS=Homo sapiens OX=9606 GN=LGALS3BP PE=1 SV=1	0.001	9.562	9	4	8	4	1	585	65.3	5.27	24.26	4	0	618.7	566	738.4	514.5	498.3	493.1	486.8	573.9	High	High	High	High	High	High	High	High
High	Master Protein	Q14141	Septin-6 OS=Homo sapiens OX=9606 GN=SEPT6 PE=1 SV=4	0.001	9.55	12	4	11	3	1	434	49.7	6.67	27.17	4	0	286.7	301.5	281.2	298.2	279.6	293.4	266.6	400	High	High	High	High	High	High	High	High
High	Master Protein	P68400	Casein kinase II subunit alpha OS=Homo sapiens OX=9606 GN=CSNK2A1 PE=1 SV=1	0.001	9.511	13	3	8	3	1	391	45.1	7.74	9.51	3	0	373.6	348.3	412.8	271.2	308.9	323.2	307.9	443.3	High	High	High	High	High	High	High	High
High	Master Protein	P27694	Replication protein A 70 kDa DNA-binding subunit OS=Homo sapiens OX=9606 GN=RPA1 PE=1 SV=2	0.001	9.495	9	3	4	3	1	616	68.1	7.21	11.85	3	0	90.5	86.6	124.2	58.4	148.7	155.2	157.2	197	High	High	High	High	High	High	High	High
High	Master Protein	Q9Y678	Coatomer subunit gamma-1 OS=Homo sapiens OX=9606 GN=COPG1 PE=1 SV=1	0.001	9.476	5	4	6	4	1	874	97.7	5.47	12.14	4	0	494.2	454.4	498.2	399.4	414.6	455	416.4	798.2	High	High	High	High	High	High	High	High
High	Master Protein	Q9UGI8	Testin OS=Homo sapiens OX=9606 GN=TES PE=1 SV=1	0.001	9.364	9	2	6	2	1	421	48	7.68	15.79	2	0	297.9	270.9	285.7	421.8	214	193.2	245.7	271.3	High	High	High	High	High	High	High	High
High	Master Protein	O15498	Synaptobrevin homolog YKT6 OS=Homo sapiens OX=9606 GN=YKT6 PE=1 SV=1	0.001	9.254	17	3	6	3	1	198	22.4	6.92	15.41	3	0	181.3	171.4	196.3	244.5	137.7	164.5	159.2	211.6	High	High	High	High	High	High	High	High
High	Master Protein	P09429	High mobility group protein B1 OS=Homo sapiens OX=9606 GN=HMGB1 PE=1 SV=3	0.001	9.202	18	3	12	3	1	215	24.9	5.74	39	3	0	1963.4	1785.5	1993.2	1686.6	2562.7	2318.9	2965	4453.3	High	High	High	High	High	High	High	High
High	Master Protein	Q9HCP0	Casein kinase I isoform gamma-1 OS=Homo sapiens OX=9606 GN=CSNK1G1 PE=1 SV=1	0.001	9.169	9	4	10	4	1	422	48.5	9.01	24.53	4	0	459.6	456.3	454.7	504.6	447.6	461.9	413.5	587.3	High	High	High	High	High	High	High	High
High	Master Protein	O43586	Proline-serine-threonine phosphatase-interacting protein 1 OS=Homo sapiens OX=9606 GN=PSTPIP1 PE=1 SV=1	0.001	9.168	6	3	8	3	1	416	47.6	5.45	25.57	3	0	1132.4	1205.1	1472.7	1275.8	1421.6	1389.5	1786	1479.4	High	High	High	High	High	High	High	High
High	Master Protein	P43490	Nicotinamide phosphoribosyltransferase OS=Homo sapiens OX=9606 GN=NAMPT PE=1 SV=1	0.001	9.152	12	4	5	4	1	491	55.5	7.15	7.81	4	0	307.7	275.5	368.2	275	326.6	324.7	383.1	617.9	High	High	High	High	High	High	High	High
High	Master Protein	Q5T2T1	MAGUK p55 subfamily member 7 OS=Homo sapiens OX=9606 GN=MPP7 PE=1 SV=1	0.001	9.094	10	3	6	3	1	576	65.5	7.14	17.75	3	0	264.3	276.6	253.7	263.8	179.3	194	146.4	275	High	High	High	High	High	High	High	High
High	Master Protein	P26639	Threonine--tRNA ligase, cytoplasmic OS=Homo sapiens OX=9606 GN=TARS PE=1 SV=3	0.001	9.032	5	4	8	4	1	723	83.4	6.67	17.97	4	0	644.6	623.5	628.1	658.4	601.8	559.6	623.8	780	High	High	High	High	High	High	High	High
High	Master Protein	P52597	Heterogeneous nuclear ribonucleoprotein F OS=Homo sapiens OX=9606 GN=HNRNPF PE=1 SV=3	0.001	9.011	10	3	13	2	1	415	45.6	5.58	40.89	3	1	674.6	578.7	931.8	630.8	829.3	661.3	811	994.4	High	High	High	High	High	High	High	High
High	Master Protein	Q6PIZ9	T-cell receptor-associated transmembrane adapter 1 OS=Homo sapiens OX=9606 GN=TRAT1 PE=1 SV=1	0.001	8.997	16	2	4	2	1	186	21.2	5.43	20.02	2	0	180.1	255.3	268.4	202.2	142.1	172.3	104.1	195	High	High	High	High	High	High	High	High
High	Master Protein	O60610	Protein diaphanous homolog 1 OS=Homo sapiens OX=9606 GN=DIAPH1 PE=1 SV=2	0.001	8.995	3	4	9	4	1	1272	141.3	5.41	13.8	4	0	373.8	410.4	396.5	333.1	352.7	357.6	350.1	438.5	High	High	High	High	High	High	High	High
High	Master Protein	P53990	IST1 homolog OS=Homo sapiens OX=9606 GN=IST1 PE=1 SV=1	0.001	8.976	10	3	10	3	1	364	39.7	5.35	27.77	3	0	181.1	174.5	195.7	221.6	206.8	215.8	196.5	208.9	High	High	High	High	High	High	High	High
High	Master Protein	O75643	U5 small nuclear ribonucleoprotein 200 kDa helicase OS=Homo sapiens OX=9606 GN=SNRNP200 PE=1 SV=2	0.001	8.966	3	4	9	4	1	2136	244.4	6.06	14.27	4	0	808.2	643.4	686.5	621	567.9	609.2	557.6	909.7	High	High	High	High	High	High	High	High
High	Master Protein	Q8TAD7	Overexpressed in colon carcinoma 1 protein OS=Homo sapiens OX=9606 GN=OCC1 PE=1 SV=2	0.001	8.938	57	2	4	2	1	63	6.4	6.57	10.74	2	0	296.8	333.8	387.1	321.5	243.3	238.3	159	291.2	High	High	High	High	High	High	High	High
High	Master Protein	O95977	Sphingosine 1-phosphate receptor 4 OS=Homo sapiens OX=9606 GN=S1PR4 PE=1 SV=1	0.002	8.868	12	3	7	3	1	384	41.6	9.96	18.48	3	0	280.1	265.5	292.3	428.7	242.5	224.2	180.9	271	High	High	High	High	High	High	High	High
High	Master Protein	O43566	Regulator of G-protein signaling 14 OS=Homo sapiens OX=9606 GN=RGS14 PE=1 SV=4	0.002	8.72	7	3	8	3	1	566	61.4	8.19	17.5	3	0	474.4	520.9	503.6	571.4	384.8	470	367.1	517.2	High	High	High	High	High	High	High	High
High	Master Protein	Q13114	TNF receptor-associated factor 3 OS=Homo sapiens OX=9606 GN=TRAF3 PE=1 SV=2	0.002	8.704	7	4	9	4	1	568	64.4	7.91	20.46	4	0	318.5	301.2	357.3	379.6	313.5	318.2	369.7	409.4	High	High	High	High	High	High	High	High
High	Master Protein	P0C0L4	Complement C4-A OS=Homo sapiens OX=9606 GN=C4A PE=1 SV=2	0.002	8.684	3	3	5	3	1	1744	192.7	7.08	11.64	3	0	246.7	282.1	311.8	195.5	267.2	229	217.4	414.2	High	High	High	High	High	High	High	High
High	Master Protein	P11215	Integrin alpha-M OS=Homo sapiens OX=9606 GN=ITGAM PE=1 SV=2	0.002	8.662	3	3	9	3	1	1152	127.1	7.23	13.43	3	0	29.2	28	49.8	41.6	56.9	40.2	48.5	43	High	High	High	High	High	High	High	High
High	Master Protein	O95782	AP-2 complex subunit alpha-1 OS=Homo sapiens OX=9606 GN=AP2A1 PE=1 SV=3	0.004	8.556	6	3	8	3	1	977	107.5	7.03	11.06	3	0	316.5	329.3	289.2	280.2	253	293.8	278.7	372.9	High	High	High	High	High	High	High	High
High	Master Protein	P22749	Granulysin OS=Homo sapiens OX=9606 GN=GNLY PE=1 SV=3	0.004	8.509	18	3	7	3	1	145	16.4	9.17	13.95	3	0	620.2	532.3	576.8	809.5	1758.9	950	1146.7	1483.2	High	High	High	High	High	High	High	High
High	Master Protein	Q96BJ3	Axin interactor, dorsalization-associated protein OS=Homo sapiens OX=9606 GN=AIDA PE=1 SV=1	0.004	8.456	16	3	6	3	1	306	35	6.55	10.94	3	0	231.3	325.7	243	290.6	648.4	217.1	149.6	244.3	High	High	High	High	High	High	High	High
High	Master Protein	O14980	Exportin-1 OS=Homo sapiens OX=9606 GN=XPO1 PE=1 SV=1	0.004	8.444	4	3	5	3	1	1071	123.3	6.06	8.66	3	0	129.5	141.4	130.1	116.4	113.1	125.3	102.7	170.4	High	High	High	High	High	High	High	High
High	Master Protein	Q9H2K8	Serine/threonine-protein kinase TAO3 OS=Homo sapiens OX=9606 GN=TAOK3 PE=1 SV=2	0.004	8.435	4	3	8	3	1	898	105.3	7.3	19.77	3	0	372.2	413.9	387.8	366.8	292.6	356.8	273.8	423.6	High	High	High	High	High	High	High	High
High	Master Protein	O14626	Probable G-protein coupled receptor 171 OS=Homo sapiens OX=9606 GN=GPR171 PE=2 SV=1	0.004	8.425	3	2	6	2	1	319	36.7	8.85	24.27	2	0	784.4	869.1	927	1025	832.8	904.6	978.3	893	High	High	High	High	High	High	High	High
High	Master Protein	Q96L08	Sushi domain-containing protein 3 OS=Homo sapiens OX=9606 GN=SUSD3 PE=2 SV=1	0.004	8.352	18	2	8	2	1	255	27.1	10.21	29.01	2	0	485.5	453.3	444.1	453.1	200.7	239.8	167.7	315.5	High	High	High	High	High	High	High	High
High	Master Protein	P11717	Cation-independent mannose-6-phosphate receptor OS=Homo sapiens OX=9606 GN=IGF2R PE=1 SV=3	0.004	8.325	1	3	5	3	1	2491	274.2	5.94	5.11	3	0	199.1	227.2	230.1	154.5	169.4	202.2	141.1	308	High	High	High	High	High	High	High	High
High	Master Protein	Q5SSJ5	Heterochromatin protein 1-binding protein 3 OS=Homo sapiens OX=9606 GN=HP1BP3 PE=1 SV=1	0.004	8.232	6	3	7	3	1	553	61.2	9.67	13.95	3	0	288.3	325.3	303.1	258.9	251.9	253.1	231.2	321	High	High	High	High	High	High	High	High
High	Master Protein	Q10589	Bone marrow stromal antigen 2 OS=Homo sapiens OX=9606 GN=BST2 PE=1 SV=1	0.004	8.232	14	2	5	2	1	180	19.8	5.6	24.21	2	0	733.7	771.8	737	732.2	723.4	714.2	775.7	801.6	High	High	High	High	High	High	High	High
High	Master Protein	P62888	60S ribosomal protein L30 OS=Homo sapiens OX=9606 GN=RPL30 PE=1 SV=2	0.003	8.218	17	2	9	2	1	115	12.8	9.63	21.92	2	0	951.4	873.9	960.7	752.1	877	862	839.2	1376.1	High	High	High	High	High	High	High	High
High	Master Protein	Q96FS4	Signal-induced proliferation-associated protein 1 OS=Homo sapiens OX=9606 GN=SIPA1 PE=1 SV=1	0.003	8.186	4	3	4	3	1	1042	112.1	6.6	10.91	3	0	113.9	115.4	117	152.1	80.1	92.5	67.5	150.1	High	High	High	High	High	High	High	High
High	Master Protein	Q15029	116 kDa U5 small nuclear ribonucleoprotein component OS=Homo sapiens OX=9606 GN=EFTUD2 PE=1 SV=1	0.003	8.147	4	3	7	2	1	972	109.4	5	18.32	3	0	486.1	507.6	575.2	443.8	461.4	448.8	453.6	699.2	High	High	High	High	High	High	High	High
High	Master Protein	Q99808	Equilibrative nucleoside transporter 1 OS=Homo sapiens OX=9606 GN=SLC29A1 PE=1 SV=3	0.003	8.143	10	2	5	2	1	456	50.2	8.29	21.22	2	0	252.3	299.6	256.5	271.5	197.8	216.5	180.1	222.6	High	High	High	High	High	High	High	High
High	Master Protein	Q8N1K5	Protein THEMIS OS=Homo sapiens OX=9606 GN=THEMIS PE=1 SV=3	0.003	8.076	9	3	3	3	1	641	73.4	5.9	5.95	3	0	107.9	124.3	105	114.1	79.6	84.5	62	112.1	High	High	High	High	High	High	High	High
High	Master Protein	P25786	Proteasome subunit alpha type-1 OS=Homo sapiens OX=9606 GN=PSMA1 PE=1 SV=1	0.003	8.066	13	3	7	3	1	263	29.5	6.61	19.24	3	0	755	885.2	798.1	921.4	700.5	786.1	747.2	1080.3	High	High	High	High	High	High	High	High
High	Master Protein	P62314	Small nuclear ribonucleoprotein Sm D1 OS=Homo sapiens OX=9606 GN=SNRPD1 PE=1 SV=1	0.003	8.05	17	1	5	1	1	119	13.3	11.56	19.46	1	0	438.7	155.7	910.8	168.4	498.7	358.3	767.2	673.8	High	High	High	High	High	High	High	High
High	Master Protein	Q13277	Syntaxin-3 OS=Homo sapiens OX=9606 GN=STX3 PE=1 SV=3	0.003	8.047	11	3	8	3	1	289	33.1	5.44	11.29	3	0	564.4	618.8	607.3	501.8	437.9	464.7	318.7	573.9	High	High	High	High	High	High	High	High
High	Master Protein	P20618	Proteasome subunit beta type-1 OS=Homo sapiens OX=9606 GN=PSMB1 PE=1 SV=2	0.003	8.042	18	3	3	3	1	241	26.5	8.13	7.95	3	0	350.7	337.8	366.7	393.3	280.9	388.8	288.6	420.7	High	High	High	High	High	High	High	High
High	Master Protein	Q96C19	EF-hand domain-containing protein D2 OS=Homo sapiens OX=9606 GN=EFHD2 PE=1 SV=1	0.003	8.04	4	1	7	1	1	240	26.7	5.2	9.25	1	0	297.4	283.3	318.6	280.3	273.4	275.2	249.6	329	High	High	High	High	High	High	High	High
High	Master Protein	P42768	Wiskott-Aldrich syndrome protein OS=Homo sapiens OX=9606 GN=WAS PE=1 SV=4	0.003	8.036	9	3	3	3	1	502	52.9	6.64	2.91	3	0	289.2	312.6	325.2	263.8	311.8	302.2	276.8	384.5	High	High	High	High	High	High	High	High
High	Master Protein	P00492	Hypoxanthine-guanine phosphoribosyltransferase OS=Homo sapiens OX=9606 GN=HPRT1 PE=1 SV=2	0.003	7.992	14	3	7	3	1	218	24.6	6.68	18.29	3	0	376.7	367.9	396	319.1	327.5	317.8	313.7	455.5	High	High	High	High	High	High	High	High
High	Master Protein	Q6ZVF9	G protein-regulated inducer of neurite outgrowth 3 OS=Homo sapiens OX=9606 GN=GPRIN3 PE=2 SV=2	0.003	7.94	5	3	3	3	1	776	82.4	7.56	8.56	3	0	41.6	41.1	32.7	65.6	39.8	43.4	43	32.5	High	High	High	High	High	High	High	High
High	Master Protein	Q12905	Interleukin enhancer-binding factor 2 OS=Homo sapiens OX=9606 GN=ILF2 PE=1 SV=2	0.003	7.93	12	3	5	3	1	390	43	5.26	8.63	3	0	184.5	191	254.5	176.2	177.5	191.7	216.1	292.5	High	High	High	High	High	High	High	High
High	Master Protein	Q13478	Interleukin-18 receptor 1 OS=Homo sapiens OX=9606 GN=IL18R1 PE=1 SV=1	0.003	7.903	6	3	4	3	1	541	62.3	7.88	12.1	3	0	244.2	279.5	285.8	251.9	194.9	244.8	194.5	252.8	High	High	High	High	High	High	High	High
High	Master Protein	P35998	26S proteasome regulatory subunit 7 OS=Homo sapiens OX=9606 GN=PSMC2 PE=1 SV=3	0.003	7.893	11	3	7	3	1	433	48.6	5.95	13.81	3	0	511.3	497.3	505.8	498	467.7	510.2	490.6	818.4	High	High	High	High	High	High	High	High
High	Master Protein	P05204	Non-histone chromosomal protein HMG-17 OS=Homo sapiens OX=9606 GN=HMGN2 PE=1 SV=3	0.003	7.857	27	4	9	4	1	90	9.4	9.99	15.59	4	0	671.2	594.6	1209.1	668.8	1439.8	536.5	2388.1	1171.6	High	High	High	High	High	High	High	High
High	Master Protein	Q9UL26	Ras-related protein Rab-22A OS=Homo sapiens OX=9606 GN=RAB22A PE=1 SV=2	0.003	7.847	24	3	4	3	1	194	21.8	8.15	7.86	3	0	292.9	314.7	307.4	298.6	253.8	279.2	231.1	361.9	High	High	High	High	High	High	High	High
High	Master Protein	O43491	Band 4.1-like protein 2 OS=Homo sapiens OX=9606 GN=EPB41L2 PE=1 SV=1	0.003	7.817	5	3	3	3	1	1005	112.5	5.44	8.85	3	0	341.7	424.4	337.2	265.6	304.9	330.3	266.3	419.3	High	High	High	High	High	High	High	High
High	Master Protein	P09651	Heterogeneous nuclear ribonucleoprotein A1 OS=Homo sapiens OX=9606 GN=HNRNPA1 PE=1 SV=5	0.003	7.8	11	3	5	3	1	372	38.7	9.13	10.86	3	0	348	346.6	440.7	358.8	420.4	349	416.5	550.4	High	High	High	High	High	High	High	High
High	Master Protein	Q86YZ3	Hornerin OS=Homo sapiens OX=9606 GN=HRNR PE=1 SV=2	0.003	7.792	4	2	8	2	1	2850	282.2	10.04	20	2	0	85.6	93.5	73.6	90	62	54	60.8	122.6	High	High	High	High	High	High	High	High
High	Master Protein	Q8N8A2	Serine/threonine-protein phosphatase 6 regulatory ankyrin repeat subunit B OS=Homo sapiens OX=9606 GN=ANKRD44 PE=1 SV=3	0.003	7.746	3	2	6	2	1	993	107.5	6.3	21.14	2	0	246.6	264.5	280.4	355.4	216.8	226.1	238.3	390.3	High	High	High	High	High	High	High	High
High	Master Protein	P22102	Trifunctional purine biosynthetic protein adenosine-3 OS=Homo sapiens OX=9606 GN=GART PE=1 SV=1	0.003	7.746	4	3	4	3	1	1010	107.7	6.7	8.92	3	0	319.6	308.6	339.7	362.7	252.5	252.3	274.8	406.3	High	High	High	High	High	High	High	High
High	Master Protein	Q01650	Large neutral amino acids transporter small subunit 1 OS=Homo sapiens OX=9606 GN=SLC7A5 PE=1 SV=2	0.003	7.742	6	2	5	2	1	507	55	7.72	19.08	2	0	163.3	163.3	228.1	156.6	153.8	198.4	195.9	429.2	High	High	High	High	High	High	High	High
High	Master Protein	P62714	Serine/threonine-protein phosphatase 2A catalytic subunit beta isoform OS=Homo sapiens OX=9606 GN=PPP2CB PE=1 SV=1	0.003	7.742	14	3	5	3	1	309	35.6	5.43	10.45	3	0	279	285.2	317	287.1	252.8	253	301.2	401.6	High	High	High	High	High	High	High	High
High	Master Protein	Q13077	TNF receptor-associated factor 1 OS=Homo sapiens OX=9606 GN=TRAF1 PE=1 SV=1	0.003	7.724	5	2	6	2	1	416	46.1	6.11	10.57	2	0	350.9	368.3	458.8	393.5	427.6	400.9	432	481.7	High	High	High	High	High	High	High	High
High	Master Protein	P07384	Calpain-1 catalytic subunit OS=Homo sapiens OX=9606 GN=CAPN1 PE=1 SV=1	0.003	7.652	4	3	7	3	1	714	81.8	5.67	16.8	3	0	197.3	145.9	200.1	214.7	150.9	144.2	169.2	202.9	High	High	High	High	High	High	High	High
High	Master Protein	P04921	Glycophorin-C OS=Homo sapiens OX=9606 GN=GYPC PE=1 SV=1	0.003	7.651	27	2	5	2	1	128	13.8	4.84	18.14	2	0	439.2	454.5	566	693.3	273.2	261.9	276.3	306.6	High	High	High	High	High	High	High	High
High	Master Protein	P62244	40S ribosomal protein S15a OS=Homo sapiens OX=9606 GN=RPS15A PE=1 SV=2	0.003	7.637	19	3	5	3	1	130	14.8	10.13	11.74	3	0	236.3	236.3	295	234.4	278.1	289.5	347.7	443.5	High	High	High	High	High	High	High	High
High	Master Protein	P05455	Lupus La protein OS=Homo sapiens OX=9606 GN=SSB PE=1 SV=2	0.003	7.607	7	3	8	3	1	408	46.8	7.12	18.11	3	0	440	500.1	579.6	360.8	585.9	502.5	848.1	1034	High	High	High	High	High	High	High	High
High	Master Protein	Q08945	FACT complex subunit SSRP1 OS=Homo sapiens OX=9606 GN=SSRP1 PE=1 SV=1	0.003	7.591	6	4	7	4	1	709	81	6.87	11.86	4	0	669	558.1	893.7	594.6	771.8	741.5	949.2	1115.3	High	High	High	High	High	High	High	High
High	Master Protein	Q99497	Protein/nucleic acid deglycase DJ-1 OS=Homo sapiens OX=9606 GN=PARK7 PE=1 SV=2	0.003	7.583	18	2	7	2	1	189	19.9	6.79	19.33	2	0	530.6	556.3	522.6	707.3	452.9	495.9	445.8	419.2	High	High	High	High	High	High	High	High
High	Master Protein	O00574	C-X-C chemokine receptor type 6 OS=Homo sapiens OX=9606 GN=CXCR6 PE=2 SV=1	0.003	7.58	9	3	8	3	1	342	39.3	8.06	15.52	3	0	380.3	377.4	575.7	410.3	640.8	758	856.3	718	High	High	High	High	High	High	High	High
High	Master Protein	P60903	Protein S100-A10 OS=Homo sapiens OX=9606 GN=S100A10 PE=1 SV=2	0.003	7.574	18	1	8	1	1	97	11.2	7.37	25.26	1	0	784.4	668.5	758.7	941.6	884.9	869.2	940.4	888.6	High	High	High	High	High	High	High	High
High	Master Protein	P35606	Coatomer subunit beta' OS=Homo sapiens OX=9606 GN=COPB2 PE=1 SV=2	0.003	7.573	3	2	4	2	1	906	102.4	5.27	7.41	2	0	404.3	428.6	320.8	278.7	321	365.9	316.4	696.3	High	High	High	High	High	High	High	High
High	Master Protein	P08708	40S ribosomal protein S17 OS=Homo sapiens OX=9606 GN=RPS17 PE=1 SV=2	0.003	7.561	16	1	3	1	1	135	15.5	9.85	9.37	1	0	44.3	43.8	54.6	46.1	45.1	43.3	47.4	74.4	High	High	High	High	High	High	High	High
High	Master Protein	O60884	DnaJ homolog subfamily A member 2 OS=Homo sapiens OX=9606 GN=DNAJA2 PE=1 SV=1	0.003	7.56	8	2	5	2	1	412	45.7	6.48	5.54	2	0	44.8	52.7	53.2	51	40.2	47.1	40.8	54.6	High	High	High	High	High	High	High	High
High	Master Protein	P67809	Nuclease-sensitive element-binding protein 1 OS=Homo sapiens OX=9606 GN=YBX1 PE=1 SV=3	0.003	7.518	11	2	3	2	1	324	35.9	9.88	11.6	2	0	97.7	107.7	136.6	83.5	160.4	128.5	138.9	144.4	High	High	High	High	High	High	High	High
High	Master Protein	P81605	Dermcidin OS=Homo sapiens OX=9606 GN=DCD PE=1 SV=2	0.003	7.511	19	2	7	2	1	110	11.3	6.54	21.97	2	0	576.8	1177.6	739.2	444.9	629.7	591.8	536.4	1651.4	High	High	High	High	High	High	High	High
High	Master Protein	Q14152	Eukaryotic translation initiation factor 3 subunit A OS=Homo sapiens OX=9606 GN=EIF3A PE=1 SV=1	0.003	7.504	3	3	5	3	1	1382	166.5	6.79	6.68	3	0	144.8	142.6	142	113.8	119	150.9	112.2	192.9	High	High	High	High	High	High	High	High
High	Master Protein	P25789	Proteasome subunit alpha type-4 OS=Homo sapiens OX=9606 GN=PSMA4 PE=1 SV=1	0.003	7.479	9	2	7	2	1	261	29.5	7.72	14.45	2	0	867.1	852.9	925.8	1112.2	830.3	943	917.4	1456.6	High	High	High	High	High	High	High	High
High	Master Protein	P02452	Collagen alpha-1(I) chain OS=Homo sapiens OX=9606 GN=COL1A1 PE=1 SV=5	0.003	7.415	2	2	7	2	1	1464	138.9	5.8	22.91	2	0	889.3	1086	830.8	564.9	614.1	822.6	506.4	1153.8	High	High	High	High	High	High	High	High
High	Master Protein	Q8IZP0	Abl interactor 1 OS=Homo sapiens OX=9606 GN=ABI1 PE=1 SV=4	0.003	7.372	7	2	2	2	1	508	55	7.06	6.75	2	0	287.5	319.7	298.5	290.4	214	263.7	221.7	280.1	High	High	High	High	High	High	High	High
High	Master Protein	Q9BUJ2	Heterogeneous nuclear ribonucleoprotein U-like protein 1 OS=Homo sapiens OX=9606 GN=HNRNPUL1 PE=1 SV=2	0.003	7.323	3	2	7	2	1	856	95.7	6.92	17.53	2	0	28.2	16.2	53.3	24.2	64.4	42.6	70.4	101.5	High	High	High	High	High	High	High	High
High	Master Protein	P49795	Regulator of G-protein signaling 19 OS=Homo sapiens OX=9606 GN=RGS19 PE=1 SV=1	0.003	7.301	6	1	6	1	1	217	24.6	5.62	17.47	1	0	304.8	293.8	372.7	448.7	238.8	213.6	241.1	232.5	High	High	High	High	High	High	High	High
High	Master Protein	O43143	Pre-mRNA-splicing factor ATP-dependent RNA helicase DHX15 OS=Homo sapiens OX=9606 GN=DHX15 PE=1 SV=2	0.003	7.278	4	3	5	3	1	795	90.9	7.46	9.35	3	0	289.8	291.7	318	198.3	260.1	264.6	244.6	413.9	High	High	High	High	High	High	High	High
High	Master Protein	P54920	Alpha-soluble NSF attachment protein OS=Homo sapiens OX=9606 GN=NAPA PE=1 SV=3	0.003	7.266	11	2	6	2	1	295	33.2	5.36	18.76	2	0	376.4	407.2	375.6	345.9	301.7	351.9	299	413.4	High	High	High	High	High	High	High	High
High	Master Protein	P21589	5'-nucleotidase OS=Homo sapiens OX=9606 GN=NT5E PE=1 SV=1	0.003	7.232	8	2	7	2	1	574	63.3	7.03	20.37	2	0	140.9	163.7	164.5	211.5	109.6	153.8	134.5	200.9	High	High	High	High	High	High	High	High
High	Master Protein	P28065	Proteasome subunit beta type-9 OS=Homo sapiens OX=9606 GN=PSMB9 PE=1 SV=2	0.003	7.225	17	3	6	3	1	219	23.3	5.03	15	3	0	767	713.3	750.8	852.1	716.4	767.9	764.2	906.8	High	High	High	High	High	High	High	High
High	Master Protein	Q9Y3Z3	Deoxynucleoside triphosphate triphosphohydrolase SAMHD1 OS=Homo sapiens OX=9606 GN=SAMHD1 PE=1 SV=2	0.003	7.18	6	3	5	3	1	626	72.2	7.14	11.86	3	0									High	High	High	High	High	High	High	High
High	Master Protein	P32970	CD70 antigen OS=Homo sapiens OX=9606 GN=CD70 PE=1 SV=2	0.003	7.178	7	1	5	1	1	193	21.1	8.53	13.71	1	0	115.1	127.7	116.2	139.2	162.1	152.6	132.8	166.6	High	High	High	High	High	High	High	High
High	Master Protein	Q9Y5S1	Transient receptor potential cation channel subfamily V member 2 OS=Homo sapiens OX=9606 GN=TRPV2 PE=1 SV=1	0.003	7.174	4	2	7	2	1	764	85.9	5.83	23.7	2	0	441.2	407	438.1	555	377.7	392.9	393.2	474.7	High	High	High	High	High	High	High	High
High	Master Protein	Q16543	Hsp90 co-chaperone Cdc37 OS=Homo sapiens OX=9606 GN=CDC37 PE=1 SV=1	0.003	7.166	6	1	6	1	1	378	44.4	5.25	16.52	1	0	129.6	133	122.6	153.3	103	116.2	110.8	147.6	High	High	High	High	High	High	High	High
High	Master Protein	P31943	Heterogeneous nuclear ribonucleoprotein H OS=Homo sapiens OX=9606 GN=HNRNPH1 PE=1 SV=4	0.003	7.163	8	2	6	1	1	449	49.2	6.3	19.54	2	0	174.2	189.3	221.1	136	145.3	148.7	101.3	215.7	High	High	High	High	High	High	High	High
High	Master Protein	Q14722	Voltage-gated potassium channel subunit beta-1 OS=Homo sapiens OX=9606 GN=KCNAB1 PE=1 SV=1	0.003	7.136	8	3	7	1	1	419	46.5	8.94	15.22	3	0	62	73.3	51.4	60.6	41.5	49	36.3	61	High	High	High	High	High	High	High	High
High	Master Protein	Q9Y6K5	2'-5'-oligoadenylate synthase 3 OS=Homo sapiens OX=9606 GN=OAS3 PE=1 SV=3	0.003	7.12	4	2	6	2	1	1087	121.1	8.4	17.57	2	0	179.2	183	198.8	180.7	171.9	181.3	173.3	239.7	High	High	High	High	High	High	High	High
High	Master Protein	P06748	Nucleophosmin OS=Homo sapiens OX=9606 GN=NPM1 PE=1 SV=2	0.003	7.115	10	2	6	2	1	294	32.6	4.78	19.1	2	0	618.3	471.2	748.1	487.1	565.4	509.8	715.5	853.7	High	High	High	High	High	High	High	High
High	Master Protein	P24723	Protein kinase C eta type OS=Homo sapiens OX=9606 GN=PRKCH PE=1 SV=4	0.003	7.095	4	3	6	3	1	683	77.8	7.77	13.7	3	0	481	527.6	487.3	649.5	359.8	360.3	364.7	461.7	High	High	High	High	High	High	High	High
High	Master Protein	P19971	Thymidine phosphorylase OS=Homo sapiens OX=9606 GN=TYMP PE=1 SV=2	0.003	7.056	7	2	4	2	1	482	49.9	5.53	12.56	2	0	121.8	102.1	138.6	100.4	123.1	128.1	143	160	High	High	High	High	High	High	High	High
High	Master Protein	Q7Z6I6	Rho GTPase-activating protein 30 OS=Homo sapiens OX=9606 GN=ARHGAP30 PE=1 SV=3	0.003	7.009	2	2	5	2	1	1101	118.5	4.81	12.98	2	0	206.5	214	206.7	270.3	154.7	171.8	155.6	224.5	High	High	High	High	High	High	High	High
High	Master Protein	Q4KMP7	TBC1 domain family member 10B OS=Homo sapiens OX=9606 GN=TBC1D10B PE=1 SV=3	0.003	6.986	5	3	4	3	1	808	87.1	9.19	4.57	3	0	60.5	80.7	73.2	54.6	56.7	57	44.6	78.8	High	High	High	High	High	High	High	High
High	Master Protein	Q9NRR3	CDC42 small effector protein 2 OS=Homo sapiens OX=9606 GN=CDC42SE2 PE=1 SV=1	0.003	6.978	23	1	4	1	1	84	9.2	8.35	15.46	1	0	574.9	635.5	594.5	643.6	358.3	463	308.9	484.2	High	High	High	High	High	High	High	High
High	Master Protein	P01920	HLA class II histocompatibility antigen, DQ beta 1 chain OS=Homo sapiens OX=9606 GN=HLA-DQB1 PE=1 SV=2	0.003	6.974	8	2	6	2	1	261	30	7.25	19.47	2	0	234.8	191.7	341.7	358.7	588.2	385.6	418.4	509.7	High	High	High	High	High	High	High	High
High	Master Protein	Q96F15	GTPase IMAP family member 5 OS=Homo sapiens OX=9606 GN=GIMAP5 PE=1 SV=1	0.003	6.922	7	1	4	1	1	307	34.8	7.68	6.3	1	0	129.1	144.3	117.8	114.1	120	120.4	82	160.5	High	High	High	High	High	High	High	High
High	Master Protein	P02788	Lactotransferrin OS=Homo sapiens OX=9606 GN=LTF PE=1 SV=6	0.003	6.918	3	2	20	2	1	710	78.1	8.12	53.79	2	0	2582.5	3039.4	2495.5	1710.1	2216.7	2311.5	1634.2	3478.5	High	High	High	High	High	High	High	High
High	Master Protein	P42766	60S ribosomal protein L35 OS=Homo sapiens OX=9606 GN=RPL35 PE=1 SV=2	0.003	6.876	25	3	4	3	1	123	14.5	11.05	10.71	3	0	330.6	233.8	410.1	236.5	305.9	262.9	397.4	447.8	High	High	High	High	High	High	High	High
High	Master Protein	Q16531	DNA damage-binding protein 1 OS=Homo sapiens OX=9606 GN=DDB1 PE=1 SV=1	0.003	6.874	4	2	4	2	1	1140	126.9	5.26	12.33	2	0	190.2	203.2	193.2	197.4	177.7	182.1	155.9	229.5	High	High	High	High	High	High	High	High
High	Master Protein	P36871	Phosphoglucomutase-1 OS=Homo sapiens OX=9606 GN=PGM1 PE=1 SV=3	0.003	6.806	5	2	7	2	1	562	61.4	6.76	10.2	2	0	147.2	151.6	154.5	234.5	119.4	112.5	110.6	141.3	High	High	High	High	High	High	High	High
High	Master Protein	Q9BRR9	Rho GTPase-activating protein 9 OS=Homo sapiens OX=9606 GN=ARHGAP9 PE=1 SV=2	0.003	6.802	5	3	4	3	1	750	83.2	8.34	10.18	3	0	131.5	137.8	200.1	148.9	151.6	120.1	172.3	151.6	High	High	High	High	High	High	High	High
High	Master Protein	P02753	Retinol-binding protein 4 OS=Homo sapiens OX=9606 GN=RBP4 PE=1 SV=3	0.003	6.799	5	1	6	1	1	201	23	6.07	18.13	1	0	495.9	536.8	477.8	320.6	368.3	398.7	298.4	554.3	High	High	High	High	High	High	High	High
High	Master Protein	Q6IBS0	Twinfilin-2 OS=Homo sapiens OX=9606 GN=TWF2 PE=1 SV=2	0.003	6.765	7	2	2	2	1	349	39.5	6.84	6.2	2	0	170.3	172.2	190.9	231.4	128.2	122.2	120.5	198.7	High	High	High	High	High	High	High	High
High	Master Protein	O00161	Synaptosomal-associated protein 23 OS=Homo sapiens OX=9606 GN=SNAP23 PE=1 SV=1	0.003	6.737	15	3	6	3	1	211	23.3	5.01	15.23	3	0	1056.7	1022.8	1149.8	1055.4	751.9	1018.6	770.1	1052.6	High	High	High	High	High	High	High	High
High	Master Protein	P22087	rRNA 2'-O-methyltransferase fibrillarin OS=Homo sapiens OX=9606 GN=FBL PE=1 SV=2	0.003	6.733	6	2	7	2	1	321	33.8	10.18	25.55	2	0	808.9	834.3	1209.7	717.2	946.7	811.2	1002.7	1116.9	High	High	High	High	High	High	High	High
High	Master Protein	P78386	Keratin, type II cuticular Hb5 OS=Homo sapiens OX=9606 GN=KRT85 PE=1 SV=1	0.003	6.722	3	2	13	1	1	507	55.8	6.55	27.06	2	0	228.5	203.5	229.6	623.9	197.1	193.5	188.2	305.4	High	High	High	High	High	High	High	High
High	Master Protein	P51828	Adenylate cyclase type 7 OS=Homo sapiens OX=9606 GN=ADCY7 PE=2 SV=1	0.003	6.714	2	2	5	2	1	1080	120.2	8.12	17.64	2	0	809.8	1012.4	816.2	838.5	593.3	675.9	421.5	825.6	High	High	High	High	High	High	High	High
High	Master Protein	Q16666	Gamma-interferon-inducible protein 16 OS=Homo sapiens OX=9606 GN=IFI16 PE=1 SV=3	0.003	6.687	4	3	8	3	1	785	88.2	9.28	12.85	3	0	67.3	75	91.9	75.2	146	93.5	121.8	145	High	High	High	High	High	High	High	High
High	Master Protein	O00567	Nucleolar protein 56 OS=Homo sapiens OX=9606 GN=NOP56 PE=1 SV=4	0.003	6.684	5	2	3	2	1	594	66	9.19	8.62	2	0	378.1	463.3	469.7	369.7	381.3	424.3	380.3	450.1	High	High	High	High	High	High	High	High
High	Master Protein	P35268	60S ribosomal protein L22 OS=Homo sapiens OX=9606 GN=RPL22 PE=1 SV=2	0.003	6.671	19	2	4	2	1	128	14.8	9.19	12.68	2	0	310.9	263.9	372.4	187.4	301.6	305	386.5	507.3	High	High	High	High	High	High	High	High
High	Master Protein	Q01082	Spectrin beta chain, non-erythrocytic 1 OS=Homo sapiens OX=9606 GN=SPTBN1 PE=1 SV=2	0.004	6.619	1	2	9	2	1	2364	274.4	5.57	19.47	2	0	1735.9	1616.9	1892.1	1098.8	2439.1	2065.3	2278.4	2466.9	High	High	High	High	High	High	High	High
High	Master Protein	Q13177	Serine/threonine-protein kinase PAK 2 OS=Homo sapiens OX=9606 GN=PAK2 PE=1 SV=3	0.004	6.61	6	2	5	2	1	524	58	5.96	17.78	2	0	343.1	330.6	342.7	375.5	242	264.9	290.4	336.1	High	High	High	High	High	High	High	High
High	Master Protein	P41091	Eukaryotic translation initiation factor 2 subunit 3 OS=Homo sapiens OX=9606 GN=EIF2S3 PE=1 SV=3	0.004	6.601	8	2	2	2	1	472	51.1	8.4	6.11	2	0	32.7	38.3	32.7	20.1	36.1	38.5	39.7	60.3	High	High	High	High	High	High	High	High
High	Master Protein	Q9BTT0	Acidic leucine-rich nuclear phosphoprotein 32 family member E OS=Homo sapiens OX=9606 GN=ANP32E PE=1 SV=1	0.004	6.581	5	1	3	1	1	268	30.7	3.85	9.83	1	0	265.4	255.4	347.6	210.7	279.7	223.1	230.3	382.8	High	High	High	High	High	High	High	High
High	Master Protein	P62942	Peptidyl-prolyl cis-trans isomerase FKBP1A OS=Homo sapiens OX=9606 GN=FKBP1A PE=1 SV=2	0.004	6.563	13	1	5	1	1	108	11.9	8.16	14.37	1	0	151.5	152.3	145.1	159.1	99.7	121.9	96.6	146.1	High	High	High	High	High	High	High	High
High	Master Protein	Q8NDX1	PH and SEC7 domain-containing protein 4 OS=Homo sapiens OX=9606 GN=PSD4 PE=1 SV=2	0.004	6.54	4	3	3	3	1	1056	116.2	5.48	6.81	3	0	271.4	282	314.1	299.2	225.9	242.7	224.1	256.3	High	High	High	High	High	High	High	High
High	Master Protein	P10599	Thioredoxin OS=Homo sapiens OX=9606 GN=TXN PE=1 SV=3	0.004	6.531	19	2	7	2	1	105	11.7	4.92	22.94	2	0	677.3	635.6	665.7	919.1	617.3	648.9	779.9	825.5	High	High	High	High	High	High	High	High
High	Master Protein	Q4KMQ2	Anoctamin-6 OS=Homo sapiens OX=9606 GN=ANO6 PE=1 SV=2	0.004	6.52	4	2	5	2	1	910	106.1	7.77	16.33	2	0	150.6	162.1	139.6	164.9	148.4	167	119.2	160.9	High	High	High	High	High	High	High	High
High	Master Protein	Q9Y6W8	Inducible T-cell costimulator OS=Homo sapiens OX=9606 GN=ICOS PE=1 SV=1	0.004	6.497	5	1	7	1	1	199	22.6	8.72	22.73	1	0	1168.2	1214	1126.6	1693.6	926.4	1027.6	1007	803.8	High	High	High	High	High	High	High	High
High	Master Protein	P32969	60S ribosomal protein L9 OS=Homo sapiens OX=9606 GN=RPL9 PE=1 SV=1	0.004	6.485	15	2	7	2	1	192	21.9	9.95	25.61	2	0	382	352.8	448.8	378.5	347.8	352.8	421	591.5	High	High	High	High	High	High	High	High
High	Master Protein	Q14103	Heterogeneous nuclear ribonucleoprotein D0 OS=Homo sapiens OX=9606 GN=HNRNPD PE=1 SV=1	0.004	6.473	6	2	7	2	1	355	38.4	7.81	23.02	2	0	640.8	631.4	779.2	767.7	876	815.1	927.6	1336.7	High	High	High	High	High	High	High	High
High	Master Protein	P08865	40S ribosomal protein SA OS=Homo sapiens OX=9606 GN=RPSA PE=1 SV=4	0.004	6.427	10	2	2	2	1	295	32.8	4.87	7.15	2	0	332.3	367.6	386	427.2	303.1	282.4	320.8	488.9	High	High	High	High	High	High	High	High
High	Master Protein	P28482	Mitogen-activated protein kinase 1 OS=Homo sapiens OX=9606 GN=MAPK1 PE=1 SV=3	0.004	6.423	7	3	8	3	1	360	41.4	6.98	20.97	3	0	1289.1	1344.3	1413.4	1349.7	1081.1	1162.6	1181.2	1817.4	High	High	High	High	High	High	High	High
High	Master Protein	Q68EM7	Rho GTPase-activating protein 17 OS=Homo sapiens OX=9606 GN=ARHGAP17 PE=1 SV=1	0.004	6.372	3	2	2	2	1	881	95.4	7.62	4.55	2	0	128.4	140.8	149.6	162.3	101.6	115.2	99.6	143	High	High	High	High	High	High	High	High
High	Master Protein	P60900	Proteasome subunit alpha type-6 OS=Homo sapiens OX=9606 GN=PSMA6 PE=1 SV=1	0.004	6.304	11	2	5	2	1	246	27.4	6.76	15.11	2	0	295.2	303.3	346.4	311.2	295.3	496.4	290.6	389.8	High	High	High	High	High	High	High	High
High	Master Protein	Q92841	Probable ATP-dependent RNA helicase DDX17 OS=Homo sapiens OX=9606 GN=DDX17 PE=1 SV=2	0.004	6.281	1	1	6	1	1	729	80.2	8.27	14.6	1	0	298.2	265.4	384.4	236.6	297	271.7	383.5	645	High	High	High	High	High	High	High	High
High	Master Protein	Q9BYI3	Hyccin OS=Homo sapiens OX=9606 GN=FAM126A PE=1 SV=2	0.004	6.254	4	2	5	2	1	521	57.6	8.16	10.62	2	0	285.8	286.9	508.1	233.4	466.8	309.4	494.7	277.7	High	High	High	High	High	High	High	High
High	Master Protein	P50502	Hsc70-interacting protein OS=Homo sapiens OX=9606 GN=ST13 PE=1 SV=2	0.004	6.163	4	2	7	2	1	369	41.3	5.27	8.26	2	0	497.2	692.8	614.9	599.1	504.4	508.3	479.4	644.8	High	High	High	High	High	High	High	High
High	Master Protein	O43865	S-adenosylhomocysteine hydrolase-like protein 1 OS=Homo sapiens OX=9606 GN=AHCYL1 PE=1 SV=2	0.004	6.144	5	2	6	2	1	530	58.9	6.89	15.21	2	0	366.8	349.3	388.6	550.7	328.1	379.3	357.8	440.8	High	High	High	High	High	High	High	High
High	Master Protein	P21926	CD9 antigen OS=Homo sapiens OX=9606 GN=CD9 PE=1 SV=4	0.004	6.137	9	2	7	2	1	228	25.4	7.15	22.23	2	0	831.7	922.4	1417	928.4	673	739.2	845	1067.4	High	High	High	High	High	High	High	High
High	Master Protein	Q86VE9	Serine incorporator 5 OS=Homo sapiens OX=9606 GN=SERINC5 PE=2 SV=1	0.004	6.132	4	2	7	2	1	423	47	7.62	20.4	2	0	1484.8	1613.9	1408.7	1604	707.9	835.6	772.8	1111.1	High	High	High	High	High	High	High	High
High	Master Protein	P53992	Protein transport protein Sec24C OS=Homo sapiens OX=9606 GN=SEC24C PE=1 SV=3	0.004	6.121	3	2	2	2	1	1094	118.2	7.06	5.52	2	0	137	172.5	155.2	130.1	116.5	133.6	96.9	178.4	High	High	High	High	High	High	High	High
High	Master Protein	A0A075B6N1	T cell receptor beta variable 19 OS=Homo sapiens OX=9606 GN=TRBV19 PE=1 SV=2	0.004	6.117	21	2	5	2	1	114	12.8	7.01	15.38	2	0	197.9	175.5	190.9	238.5	105.2	141	125.8	165.8	High	High	High	High	High	High	High	High
High	Master Protein	P49747	Cartilage oligomeric matrix protein OS=Homo sapiens OX=9606 GN=COMP PE=1 SV=2	0.004	6.094	3	2	8	2	1	757	82.8	4.6	22.21	2	0	795.5	737.8	999.2	549.2	677.7	685.7	833.9	1127.6	High	High	High	High	High	High	High	High
High	Master Protein	Q9BUL8	Programmed cell death protein 10 OS=Homo sapiens OX=9606 GN=PDCD10 PE=1 SV=1	0.004	6.082	14	3	7	3	1	212	24.7	8.19	16.33	3	0	989.2	984.4	1130.3	1134.3	787	845.4	737.8	984.6	High	High	High	High	High	High	High	High
High	Master Protein	P46782	40S ribosomal protein S5 OS=Homo sapiens OX=9606 GN=RPS5 PE=1 SV=4	0.004	6.066	14	2	4	2	1	204	22.9	9.72	10.73	2	0	76.1	72.3	98	85.5	80.7	83.6	90.9	122.1	High	High	High	High	High	High	High	High
High	Master Protein	P08174	Complement decay-accelerating factor OS=Homo sapiens OX=9606 GN=CD55 PE=1 SV=4	0.004	6.046	3	1	6	1	1	381	41.4	7.59	17.66	1	0	711.9	813.3	673.3	756.2	502	560.5	424	618.8	High	High	High	High	High	High	High	High
High	Master Protein	P49591	Serine--tRNA ligase, cytoplasmic OS=Homo sapiens OX=9606 GN=SARS PE=1 SV=3	0.004	6.045	4	2	7	2	1	514	58.7	6.43	14.74	2	0	606.2	555.4	525.5	614.6	456.7	466.9	536.4	779.7	High	High	High	High	High	High	High	High
High	Master Protein	O60234	Glia maturation factor gamma OS=Homo sapiens OX=9606 GN=GMFG PE=1 SV=1	0.004	6.026	6	1	5	1	1	142	16.8	5.26	16.82	1	0	808.7	832.5	794.7	1029.9	670.7	710.7	698	799.3	High	High	High	High	High	High	High	High
High	Master Protein	P10966	T-cell surface glycoprotein CD8 beta chain OS=Homo sapiens OX=9606 GN=CD8B PE=1 SV=1	0.004	5.992	9	2	5	2	1	210	23.7	10.01	19.72	2	0	880.2	1159.8	894	885	252.7	357.2	177.7	439.1	High	High	High	High	High	High	High	High
High	Master Protein	P04440	HLA class II histocompatibility antigen, DP beta 1 chain OS=Homo sapiens OX=9606 GN=HLA-DPB1 PE=1 SV=1	0.004	5.962	14	3	8	2	1	258	29.1	8.57	23.08	3	0	49.2	51	41.8	47.9	39.1	41.6	33.7	49.4	High	High	High	High	High	High	High	High
High	Master Protein	Q8TAA3	Proteasome subunit alpha-type 8 OS=Homo sapiens OX=9606 GN=PSMA8 PE=2 SV=3	0.004	5.953	14	2	5	2	1	256	28.5	8.98	6.07	2	0	153.5	193.4	166.7	190.1	145.8	172	151.5	256.6	High	High	High	High	High	High	High	High
High	Master Protein	P35659	Protein DEK OS=Homo sapiens OX=9606 GN=DEK PE=1 SV=1	0.004	5.937	7	3	3	3	1	375	42.6	8.56	6.69	3	0	308.9	276.8	345.9	208.9	326.2	306.1	354.1	576.7	High	High	High	High	High	High	High	High
High	Master Protein	Q14739	Lamin-B receptor OS=Homo sapiens OX=9606 GN=LBR PE=1 SV=2	0.004	5.927	4	2	8	2	1	615	70.7	9.36	16.34	2	0	456.9	511.6	822.1	552.4	1405.7	717.4	731	728.6	High	High	High	High	High	High	High	High
High	Master Protein	Q8WUD1	Ras-related protein Rab-2B OS=Homo sapiens OX=9606 GN=RAB2B PE=1 SV=1	0.004	5.915	13	2	2	2	1	216	24.2	7.83	5.57	2	0	229.2	234.7	353.3	227.6	274.7	218.9	337.1	327.7	High	High	High	High	High	High	High	High
High	Master Protein	P07948	Tyrosine-protein kinase Lyn OS=Homo sapiens OX=9606 GN=LYN PE=1 SV=3	0.004	5.911	6	3	14	1	1	512	58.5	7.11	27.98	3	0	12.8	15.3	9.4	13.8	12.4	13.3	11.7	18	High	High	High	High	High	High	High	High
High	Master Protein	Q9H8Y8	Golgi reassembly-stacking protein 2 OS=Homo sapiens OX=9606 GN=GORASP2 PE=1 SV=3	0.004	5.905	8	2	4	2	1	452	47.1	4.82	11.22	2	0	384.4	463.1	396.1	346.1	429.9	442	403	532.8	High	High	High	High	High	High	High	High
High	Master Protein	Q9NR30	Nucleolar RNA helicase 2 OS=Homo sapiens OX=9606 GN=DDX21 PE=1 SV=5	0.004	5.86	5	2	4	2	1	783	87.3	9.28	10.97	2	0	97.1	100.3	108.5	56.5	94	79.1	107	135.1	High	High	High	High	High	High	High	High
High	Master Protein	A6QL63	Ankyrin repeat and BTB/POZ domain-containing protein BTBD11 OS=Homo sapiens OX=9606 GN=BTBD11 PE=2 SV=3	0.004	5.858	1	1	4	1	1	1104	120.8	6.83	10.57	1	0	209.1	222	222.6	277.2	160.3	449.9	149.9	341.5	High	High	High	High	High	High	High	High
High	Master Protein	O43633	Charged multivesicular body protein 2a OS=Homo sapiens OX=9606 GN=CHMP2A PE=1 SV=1	0.004	5.84	4	1	7	1	1	222	25.1	5.97	20.02	1	0	1211.3	1162.7	1503.6	1157.9	1782.6	1616.9	1784.3	1353	High	High	High	High	High	High	High	High
High	Master Protein	Q9NTK5	Obg-like ATPase 1 OS=Homo sapiens OX=9606 GN=OLA1 PE=1 SV=2	0.004	5.805	7	3	4	3	1	396	44.7	7.81	7.26	3	0	397.7	432.6	446.4	495	356.4	346.8	339.1	453.6	High	High	High	High	High	High	High	High
High	Master Protein	Q96PE3	Type I inositol 3,4-bisphosphate 4-phosphatase OS=Homo sapiens OX=9606 GN=INPP4A PE=1 SV=1	0.004	5.781	3	2	2	2	1	977	109.9	6.96	6.29	2	0	207.7	220.8	203.3	207.6	149.5	172.6	140.8	227.3	High	High	High	High	High	High	High	High
High	Master Protein	B5ME19	Eukaryotic translation initiation factor 3 subunit C-like protein OS=Homo sapiens OX=9606 GN=EIF3CL PE=3 SV=1	0.004	5.779	3	2	3	2	1	914	105.4	5.64	8.16	2	0	270	253.5	276.4	273.8	213.6	220.3	216	335.8	High	High	High	High	High	High	High	High
High	Master Protein	P27824	Calnexin OS=Homo sapiens OX=9606 GN=CANX PE=1 SV=2	0.004	5.758	6	2	3	2	1	592	67.5	4.6	5.7	2	0	111.7	111	120.2	96.3	130	110.6	89.9	143	High	High	High	High	High	High	High	High
High	Master Protein	P23526	Adenosylhomocysteinase OS=Homo sapiens OX=9606 GN=AHCY PE=1 SV=4	0.004	5.74	8	2	2	2	1	432	47.7	6.34	6.18	2	0	127	135.7	135	104.2	125.2	113	86.6	167.4	High	High	High	High	High	High	High	High
High	Master Protein	P22234	Multifunctional protein ADE2 OS=Homo sapiens OX=9606 GN=PAICS PE=1 SV=3	0.004	5.737	5	2	4	2	1	425	47	7.23	7.67	2	0	91.6	92.6	107.8	111.3	73.2	70.7	83.7	76.1	High	High	High	High	High	High	High	High
High	Master Protein	Q8N7R7	Cyclin-Y-like protein 1 OS=Homo sapiens OX=9606 GN=CCNYL1 PE=1 SV=2	0.004	5.73	7	2	5	1	1	359	40.7	6.07	15.3	2	1	1407	1658.9	1373.9	1326.6	805.3	1018.6	680	1206.9	High	High	High	High	High	High	High	High
High	Master Protein	P08621	U1 small nuclear ribonucleoprotein 70 kDa OS=Homo sapiens OX=9606 GN=SNRNP70 PE=1 SV=2	0.004	5.719	4	2	5	2	1	437	51.5	9.94	13.78	2	0	212.5	133.9	417	102	244.9	208.3	284.2	435	High	High	High	High	High	High	High	High
High	Master Protein	P62277	40S ribosomal protein S13 OS=Homo sapiens OX=9606 GN=RPS13 PE=1 SV=2	0.004	5.712	19	2	7	2	1	151	17.2	10.54	20.19	2	0	384.7	324.1	342.4	288.8	284.6	314.5	277.4	465.6	High	High	High	High	High	High	High	High
High	Master Protein	Q8ND76	Cyclin-Y OS=Homo sapiens OX=9606 GN=CCNY PE=1 SV=2	0.004	5.71	7	2	8	1	1	341	39.3	7.2	26.57	2	0	205.6	216.9	199	220.2	168.5	185.4	165.4	246.1	High	High	High	High	High	High	High	High
High	Master Protein	Q53GL0	Pleckstrin homology domain-containing family O member 1 OS=Homo sapiens OX=9606 GN=PLEKHO1 PE=1 SV=2	0.004	5.7	8	2	4	2	1	409	46.2	8.82	9.76	2	0	313.5	288	306.4	262.4	171.8	219.4	152.6	362.4	High	High	High	High	High	High	High	High
High	Master Protein	Q16658	Fascin OS=Homo sapiens OX=9606 GN=FSCN1 PE=1 SV=3	0.004	5.694	7	3	4	3	1	493	54.5	7.24	3.13	3	0	402.1	420.4	407.7	362.4	328.2	370.4	381	493.5	High	High	High	High	High	High	High	High
High	Master Protein	Q9UKK3	Poly [ADP-ribose] polymerase 4 OS=Homo sapiens OX=9606 GN=PARP4 PE=1 SV=3	0.004	5.688	2	2	2	2	1	1724	192.5	5.66	6.43	2	0	136.3	147.1	121.7	101.7	107	118.5	86.6	161.6	High	High	High	High	High	High	High	High
High	Master Protein	P46063	ATP-dependent DNA helicase Q1 OS=Homo sapiens OX=9606 GN=RECQL PE=1 SV=3	0.004	5.625	4	2	3	2	1	649	73.4	7.88	3.54	2	0	265.8	303.5	276.8	205.5	205	236.3	192.4	339.5	High	High	High	High	High	High	High	High
High	Master Protein	P51159	Ras-related protein Rab-27A OS=Homo sapiens OX=9606 GN=RAB27A PE=1 SV=3	0.004	5.619	11	2	3	2	1	221	24.9	5.22	8.79	2	0	338.7	356	425.4	349.5	305.4	300.7	270.5	387.6	High	High	High	High	High	High	High	High
High	Master Protein	Q8N9N7	Leucine-rich repeat-containing protein 57 OS=Homo sapiens OX=9606 GN=LRRC57 PE=1 SV=1	0.004	5.512	17	2	3	2	1	239	26.7	8.43	5.98	2	0	146.8	148.4	144.3	149.7	121.6	147.9	132.7	156.6	High	High	High	High	High	High	High	High
High	Master Protein	P01909	HLA class II histocompatibility antigen, DQ alpha 1 chain OS=Homo sapiens OX=9606 GN=HLA-DQA1 PE=1 SV=1	0.004	5.511	8	2	5	2	1	254	27.8	5.72	15.72	2	0	254.5	238.4	423.4	284.3	530.8	381.1	592.3	502.8	High	High	High	High	High	High	High	High
High	Master Protein	O00764	Pyridoxal kinase OS=Homo sapiens OX=9606 GN=PDXK PE=1 SV=1	0.004	5.503	12	2	4	2	1	312	35.1	6.13	7.55	2	0	46.2	46.1	52.6	57.2	32.3	44.9	31	54	High	High	High	High	High	High	High	High
High	Master Protein	P62851	40S ribosomal protein S25 OS=Homo sapiens OX=9606 GN=RPS25 PE=1 SV=1	0.004	5.486	7	1	4	1	1	125	13.7	10.11	8.78	1	0	252.6	244.7	382	265	334.1	296.8	401.7	424.4	High	High	High	High	High	High	High	High
High	Master Protein	P42331	Rho GTPase-activating protein 25 OS=Homo sapiens OX=9606 GN=ARHGAP25 PE=1 SV=2	0.004	5.485	4	2	2	2	1	645	73.4	6.37	3.63	2	0	110.8	115.4	125.3	128.3	90.4	109	100	135	High	High	High	High	High	High	High	High
High	Master Protein	Q9UGV2	Protein NDRG3 OS=Homo sapiens OX=9606 GN=NDRG3 PE=1 SV=2	0.004	5.483	3	1	3	1	1	375	41.4	5.31	9.02	1	0	108.6	110	112.9	144.5	81.3	74.2	76.6	121.7	High	High	High	High	High	High	High	High
High	Master Protein	Q8NBI5	Solute carrier family 43 member 3 OS=Homo sapiens OX=9606 GN=SLC43A3 PE=1 SV=2	0.004	5.477	4	2	6	2	1	491	54.5	8.53	15.58	2	0	760.2	742.5	736.2	786.8	590	648.6	523.1	608.2	High	High	High	High	High	High	High	High
High	Master Protein	Q9Y230	RuvB-like 2 OS=Homo sapiens OX=9606 GN=RUVBL2 PE=1 SV=3	0.004	5.445	6	2	4	2	1	463	51.1	5.64	2.37	2	0	104	104.3	108.6	112.9	84.1	96.8	88.5	133.5	High	High	High	High	High	High	High	High
High	Master Protein	P0DOX8	Immunoglobulin lambda-1 light chain OS=Homo sapiens OX=9606 PE=1 SV=1	0.004	5.438	7	2	6	2	1	216	22.8	6.76	17	2	0	401.8	453.4	526.9	288.9	358.3	366.3	407.5	573.7	High	High	High	High	High	High	High	High
High	Master Protein	Q6UXN9	WD repeat-containing protein 82 OS=Homo sapiens OX=9606 GN=WDR82 PE=1 SV=1	0.004	5.403	7	2	6	2	1	313	35.1	7.69	14.95	2	0	412.6	385.4	425.2	439.6	311.5	358.7	314.4	697.4	High	High	High	High	High	High	High	High
High	Master Protein	Q96PY5	Formin-like protein 2 OS=Homo sapiens OX=9606 GN=FMNL2 PE=1 SV=3	0.004	5.402	2	2	5	1	1	1086	123.2	7.4	9.61	2	0	131.3	105.2	115.3	100.8	79	92.5	82.5	112	High	High	High	High	High	High	High	High
High	Master Protein	P17174	Aspartate aminotransferase, cytoplasmic OS=Homo sapiens OX=9606 GN=GOT1 PE=1 SV=3	0.004	5.388	7	2	4	2	1	413	46.2	7.01	8.73	2	0	354.7	402.6	363.6	385.1	329.7	382.5	260.3	403.4	High	High	High	High	High	High	High	High
High	Master Protein	O43776	Asparagine--tRNA ligase, cytoplasmic OS=Homo sapiens OX=9606 GN=NARS PE=1 SV=1	0.004	5.351	5	2	2	2	1	548	62.9	6.25	5.57	2	0	43.1	45	39.4	32.7	35.4	32.9	34.8	57.5	High	High	High	High	High	High	High	High
High	Master Protein	Q15404	Ras suppressor protein 1 OS=Homo sapiens OX=9606 GN=RSU1 PE=1 SV=3	0.004	5.351	15	2	5	2	1	277	31.5	8.65	7.04	2	0	104.7	101.3	94.8	82.8	75.3	82.1	64.8	116.5	High	High	High	High	High	High	High	High
High	Master Protein	P50148	Guanine nucleotide-binding protein G(q) subunit alpha OS=Homo sapiens OX=9606 GN=GNAQ PE=1 SV=4	0.004	5.34	8	2	6	2	1	359	42.1	5.68	16.49	2	0	235.3	157.6	130.8	151.3	126.4	130.3	108.1	210.6	High	High	High	High	High	High	High	High
High	Master Protein	P04080	Cystatin-B OS=Homo sapiens OX=9606 GN=CSTB PE=1 SV=2	0.004	5.323	21	2	3	2	1	98	11.1	7.56	3.27	2	0	501.2	441.2	628.1	591.2	417.3	431.9	419.1	461.8	High	High	High	High	High	High	High	High
High	Master Protein	Q9HCM2	Plexin-A4 OS=Homo sapiens OX=9606 GN=PLXNA4 PE=1 SV=4	0.004	5.316	1	2	3	2	1	1894	212.3	6.86	8.86	2	0	233.1	245.9	264.9	231.1	152.5	177.2	148.6	259.4	High	High	High	High	High	High	High	High
High	Master Protein	Q04760	Lactoylglutathione lyase OS=Homo sapiens OX=9606 GN=GLO1 PE=1 SV=4	0.004	5.28	15	2	6	2	1	184	20.8	5.31	10.98	2	0	363.8	402.9	377.3	416.6	317.6	394.7	319.3	386.1	High	High	High	High	High	High	High	High
High	Master Protein	Q9NRX4	14 kDa phosphohistidine phosphatase OS=Homo sapiens OX=9606 GN=PHPT1 PE=1 SV=1	0.004	5.275	14	2	5	2	1	125	13.8	6.07	10.27	2	0	330.1	380.3	366.4	471.3	215.7	238.3	278.5	313.7	High	High	High	High	High	High	High	High
High	Master Protein	O75558	Syntaxin-11 OS=Homo sapiens OX=9606 GN=STX11 PE=1 SV=1	0.004	5.271	7	2	4	2	1	287	33.2	6.55	9.38	2	0	386	401.3	398.4	473.5	326.3	341.1	288.6	418.6	High	High	High	High	High	High	High	High
High	Master Protein	Q1KMD3	Heterogeneous nuclear ribonucleoprotein U-like protein 2 OS=Homo sapiens OX=9606 GN=HNRNPUL2 PE=1 SV=1	0.004	5.26	3	2	5	2	1	747	85.1	4.91	13.61	2	0	655.7	605.3	989.6	455.3	757.9	651.3	819.9	1026.1	High	High	High	High	High	High	High	High
High	Master Protein	Q66LE6	Serine/threonine-protein phosphatase 2A 55 kDa regulatory subunit B delta isoform OS=Homo sapiens OX=9606 GN=PPP2R2D PE=1 SV=1	0.004	5.259	6	2	6	2	1	453	52	6.39	6.64	2	0	206.2	204.1	192.3	202.4	180.4	196.6	171.4	246.5	High	High	High	High	High	High	High	High
High	Master Protein	Q13418	Integrin-linked protein kinase OS=Homo sapiens OX=9606 GN=ILK PE=1 SV=2	0.004	5.23	2	1	5	1	1	452	51.4	8.07	8.32	1	0	172.8	168.6	184.9	174.5	152	180	144.8	225.3	High	High	High	High	High	High	High	High
High	Master Protein	O95834	Echinoderm microtubule-associated protein-like 2 OS=Homo sapiens OX=9606 GN=EML2 PE=1 SV=1	0.004	5.229	4	2	2	2	1	649	70.6	6.32	5.27	2	0	136.6	126.8	148	167.9	132.2	102.1	143.1	165.3	High	High	High	High	High	High	High	High
High	Master Protein	Q7Z2W4	Zinc finger CCCH-type antiviral protein 1 OS=Homo sapiens OX=9606 GN=ZC3HAV1 PE=1 SV=3	0.004	5.13	3	2	5	2	1	902	101.4	8.4	13.09	2	0	242.8	228	270.1	283.8	183.7	167.4	201.3	204.8	High	High	High	High	High	High	High	High
High	Master Protein	P61221	ATP-binding cassette sub-family E member 1 OS=Homo sapiens OX=9606 GN=ABCE1 PE=1 SV=1	0.004	5.127	4	2	5	2	1	599	67.3	8.34	10.16	2	0	306.3	333.5	311.2	297.7	232.8	268.7	192	343.3	High	High	High	High	High	High	High	High
High	Master Protein	Q9HA64	Ketosamine-3-kinase OS=Homo sapiens OX=9606 GN=FN3KRP PE=1 SV=2	0.004	5.101	7	2	4	2	1	309	34.4	7.33	6.14	2	0	33.2	27.7	42	31.1	34.9	31.8	32.9	29.5	High	High	High	High	High	High	High	High
High	Master Protein	Q8N1N4	Keratin, type II cytoskeletal 78 OS=Homo sapiens OX=9606 GN=KRT78 PE=1 SV=2	0.004	5.095	3	2	11	1	1	520	56.8	6.02	15.99	2	0	245.9	225.1	173.3	209.3	156.6	151.9	135.7	321.4	High	High	High	High	High	High	High	High
High	Master Protein	P10644	cAMP-dependent protein kinase type I-alpha regulatory subunit OS=Homo sapiens OX=9606 GN=PRKAR1A PE=1 SV=1	0.004	5.095	7	2	7	2	1	381	43	5.35	20.16	2	0	536.1	433	534	440.6	475.7	419.3	647.7	746	High	High	High	High	High	High	High	High
High	Master Protein	O95786	Probable ATP-dependent RNA helicase DDX58 OS=Homo sapiens OX=9606 GN=DDX58 PE=1 SV=2	0.004	5.082	4	2	2	2	1	925	106.5	6.4	2.65	2	0	67.2	72	57.1	57.3	49.4	55.5	47.7	81.7	High	High	High	High	High	High	High	High
High	Master Protein	P36897	TGF-beta receptor type-1 OS=Homo sapiens OX=9606 GN=TGFBR1 PE=1 SV=1	0.004	5.057	3	2	6	2	1	503	55.9	7.55	13.82	2	0	581.1	696.4	518.2	565.8	420.6	518.6	374	664.7	High	High	High	High	High	High	High	High
High	Master Protein	Q92835	Phosphatidylinositol 3,4,5-trisphosphate 5-phosphatase 1 OS=Homo sapiens OX=9606 GN=INPP5D PE=1 SV=2	0.004	5.052	2	2	5	2	1	1189	133.2	7.59	4.54	2	0	204.2	204.5	282	251.4	260.4	258.3	387.3	329.3	High	High	High	High	High	High	High	High
High	Master Protein	P54619	5'-AMP-activated protein kinase subunit gamma-1 OS=Homo sapiens OX=9606 GN=PRKAG1 PE=1 SV=1	0.004	5.052	6	2	4	2	1	331	37.6	6.92	7.49	2	0	301.3	282.9	251.1	256.7	209.4	256.7	202.1	290.8	High	High	High	High	High	High	High	High
High	Master Protein	P54136	Arginine--tRNA ligase, cytoplasmic OS=Homo sapiens OX=9606 GN=RARS PE=1 SV=2	0.004	5.048	3	2	2	2	1	660	75.3	6.68	4.7	2	0	122	142.9	134.5	107.1	115.2	130.6	118.4	198.6	High	High	High	High	High	High	High	High
High	Master Protein	P14324	Farnesyl pyrophosphate synthase OS=Homo sapiens OX=9606 GN=FDPS PE=1 SV=4	0.004	5.047	5	2	3	2	1	419	48.2	6.15	8.13	2	0	293.1	294.6	308.6	328	265.5	293.1	278.7	330.9	High	High	High	High	High	High	High	High
High	Master Protein	Q15233	Non-POU domain-containing octamer-binding protein OS=Homo sapiens OX=9606 GN=NONO PE=1 SV=4	0.004	4.993	4	2	6	2	1	471	54.2	8.95	17.6	2	0	134	124.5	157.9	118.3	144.3	137.4	159.9	245.1	High	High	High	High	High	High	High	High
High	Master Protein	P78536	Disintegrin and metalloproteinase domain-containing protein 17 OS=Homo sapiens OX=9606 GN=ADAM17 PE=1 SV=1	0.004	4.924	3	2	4	2	1	824	93	5.76	7.71	2	0	175.6	187.7	193.8	146	154.4	168	160.9	216.5	High	High	High	High	High	High	High	High
High	Master Protein	P37235	Hippocalcin-like protein 1 OS=Homo sapiens OX=9606 GN=HPCAL1 PE=1 SV=3	0.004	4.91	10	2	5	2	1	193	22.3	5.35	9.02	2	0	148.1	148	153.8	171.2	153.6	141.9	157.4	183.6	High	High	High	High	High	High	High	High
High	Master Protein	P62913	60S ribosomal protein L11 OS=Homo sapiens OX=9606 GN=RPL11 PE=1 SV=2	0.004	4.881	5	1	5	1	1	178	20.2	9.6	9.65	1	0	516.2	499	527.4	507.4	551.8	574.2	532.5	766.1	High	High	High	High	High	High	High	High
High	Master Protein	Q5T749	Keratinocyte proline-rich protein OS=Homo sapiens OX=9606 GN=KPRP PE=1 SV=1	0.004	4.872	3	2	4	2	1	579	64.1	8.27	11.51	2	0	55.5	49.4	53.5	50.5	44	113	152.5	114.1	High	High	High	High	High	High	High	High
High	Master Protein	P51665	26S proteasome non-ATPase regulatory subunit 7 OS=Homo sapiens OX=9606 GN=PSMD7 PE=1 SV=2	0.004	4.87	7	2	6	2	1	324	37	6.77	13.12	2	0	316.5	347.8	393.8	306.2	321.2	331.8	309.2	547.2	High	High	High	High	High	High	High	High
High	Master Protein	Q96II8	Leucine-rich repeat and calponin homology domain-containing protein 3 OS=Homo sapiens OX=9606 GN=LRCH3 PE=1 SV=2	0.004	4.844	4	2	2	2	1	777	86	6.71	5.39	2	0	129.6	133.3	130	124.9	109.7	150.8	105.1	203.2	High	High	High	High	High	High	High	High
High	Master Protein	O75915	PRA1 family protein 3 OS=Homo sapiens OX=9606 GN=ARL6IP5 PE=1 SV=1	0.004	4.796	14	2	8	2	1	188	21.6	9.77	9.16	2	0	110.6	133.2	129.3	98.5	93.3	100.9	81.4	144.7	High	High	High	High	High	High	High	High
High	Master Protein	P53041	Serine/threonine-protein phosphatase 5 OS=Homo sapiens OX=9606 GN=PPP5C PE=1 SV=1	0.004	4.753	6	2	2	2	1	499	56.8	6.28	2.14	2	0	366.3	380.2	369.3	366.4	298.6	317.3	305.6	443.2	High	High	High	High	High	High	High	High
High	Master Protein	P19174	1-phosphatidylinositol 4,5-bisphosphate phosphodiesterase gamma-1 OS=Homo sapiens OX=9606 GN=PLCG1 PE=1 SV=1	0.004	4.743	3	2	2	2	1	1290	148.4	6.05	0	2	0									High	High	High	High	High	High	High	High
High	Master Protein	P04435	T cell receptor beta variable 7-9 OS=Homo sapiens OX=9606 GN=TRBV7-9 PE=2 SV=2	0.004	4.738	18	1	3	1	1	115	13.1	7.83	12.08	1	0	123.6	146.1	142.7	199.9	75.7	94.8	69.3	121.3	High	High	High	High	High	High	High	High
High	Master Protein	Q9ULV4	Coronin-1C OS=Homo sapiens OX=9606 GN=CORO1C PE=1 SV=1	0.004	4.731	5	2	6	1	1	474	53.2	7.08	14.32	2	0	19.1	23.7	29.5	22.9	18.1	19.5	16.9	25.5	High	High	High	High	High	High	High	High
High	Master Protein	Q9Y624	Junctional adhesion molecule A OS=Homo sapiens OX=9606 GN=F11R PE=1 SV=1	0.004	4.715	4	1	5	1	1	299	32.6	7.9	8.16	1	0	275.1	353	287.2	327.8	176.4	216.5	163.2	244.6	High	High	High	High	High	High	High	High
High	Master Protein	P78417	Glutathione S-transferase omega-1 OS=Homo sapiens OX=9606 GN=GSTO1 PE=1 SV=2	0.004	4.713	9	2	3	2	1	241	27.5	6.6	3.52	2	0	589.6	603.6	720.3	625.3	624.6	571.3	646.5	775	High	High	High	High	High	High	High	High
High	Master Protein	Q9Y2V2	Calcium-regulated heat-stable protein 1 OS=Homo sapiens OX=9606 GN=CARHSP1 PE=1 SV=2	0.004	4.713	11	1	4	1	1	147	15.9	8.21	17.14	1	0	287.1	276.2	260.1	308.4	294.3	214.1	218.4	310.6	High	High	High	High	High	High	High	High
High	Master Protein	O60669	Monocarboxylate transporter 2 OS=Homo sapiens OX=9606 GN=SLC16A7 PE=1 SV=2	0.004	4.684	4	2	5	2	1	478	52.2	9.31	4.85	2	0	383.3	452.9	443.5	633.3	291.9	371.9	341.2	275.8	High	High	High	High	High	High	High	High
High	Master Protein	Q9UMS4	Pre-mRNA-processing factor 19 OS=Homo sapiens OX=9606 GN=PRPF19 PE=1 SV=1	0.004	4.676	8	2	2	2	1	504	55.1	6.61	4.41	2	0	86.7	86.2	59.2	65.7	64.6	80.6	48.2	110	High	High	High	High	High	High	High	High
High	Master Protein	P13798	Acylamino-acid-releasing enzyme OS=Homo sapiens OX=9606 GN=APEH PE=1 SV=4	0.004	4.675	3	2	3	2	1	732	81.2	5.48	4.27	2	0	217.4	204.2	233.8	233.9	182.1	190.8	188	209.1	High	High	High	High	High	High	High	High
High	Master Protein	P46926	Glucosamine-6-phosphate isomerase 1 OS=Homo sapiens OX=9606 GN=GNPDA1 PE=1 SV=1	0.004	4.666	13	2	2	2	1	289	32.6	6.92	0	2	0	104.1	108.2	120.3	155.5	92.8	93.7	100.9	146.6	High	High	High	High	High	High	High	High
High	Master Protein	O60674	Tyrosine-protein kinase JAK2 OS=Homo sapiens OX=9606 GN=JAK2 PE=1 SV=2	0.004	4.637	2	2	7	1	1	1132	130.6	7.21	14.86	2	0	191.1	211.1	207.2	200.6	164.5	225.5	164.1	222.3	High	High	High	High	High	High	High	High
High	Master Protein	P40926	Malate dehydrogenase, mitochondrial OS=Homo sapiens OX=9606 GN=MDH2 PE=1 SV=3	0.004	4.574	6	1	4	1	1	338	35.5	8.68	16.1	1	0	92.1	100	107.1	96.7	136.3	132.5	124.5	161.1	High	High	High	High	High	High	High	High
High	Master Protein	Q9BXS5	AP-1 complex subunit mu-1 OS=Homo sapiens OX=9606 GN=AP1M1 PE=1 SV=3	0.004	4.555	5	2	5	2	1	423	48.6	7.3	6.65	2	0	415.2	368.9	444.1	475.8	381.3	383.7	476.7	765.4	High	High	High	High	High	High	High	High
High	Master Protein	P59768	Guanine nucleotide-binding protein G(I)/G(S)/G(O) subunit gamma-2 OS=Homo sapiens OX=9606 GN=GNG2 PE=1 SV=2	0.004	4.541	10	1	9	1	1	71	7.8	7.99	25.27	1	0	2318.5	2068.2	1835.4	2210.1	1877.6	1811.1	1722	1248.9	High	High	High	High	High	High	High	High
High	Master Protein	Q02413	Desmoglein-1 OS=Homo sapiens OX=9606 GN=DSG1 PE=1 SV=2	0.004	4.534	2	1	1	1	1	1049	113.7	5.03	4.07	1	0	54	48.5	31.9	39.8	39.1	43.3	28.1	53.7	High	High	High	High	High	High	High	High
High	Master Protein	P40306	Proteasome subunit beta type-10 OS=Homo sapiens OX=9606 GN=PSMB10 PE=1 SV=1	0.004	4.517	7	2	2	2	1	273	28.9	7.81	5.97	2	0	237.9	187	372.4	330.7	352.1	265.7	404.6	304.8	High	High	High	High	High	High	High	High
High	Master Protein	P61088	Ubiquitin-conjugating enzyme E2 N OS=Homo sapiens OX=9606 GN=UBE2N PE=1 SV=1	0.004	4.482	10	1	3	1	1	152	17.1	6.57	2.74	1	0	98.5	88.5	93.7	102.6	76.2	94.4	79.2	115.2	High	High	High	High	High	High	High	High
High	Master Protein	P02751	Fibronectin OS=Homo sapiens OX=9606 GN=FN1 PE=1 SV=4	0.004	4.482	1	2	3	2	1	2386	262.5	5.71	8.87	2	0	34.7	40.5	30.2	30.7	30.5	35.3	23.9	42.6	High	High	High	High	High	High	High	High
High	Master Protein	Q9HD42	Charged multivesicular body protein 1a OS=Homo sapiens OX=9606 GN=CHMP1A PE=1 SV=1	0.004	4.453	9	2	4	2	1	196	21.7	8.06	9.91	2	0	654	700.5	795	673.2	736	745.7	681.9	773.8	High	High	High	High	High	High	High	High
High	Master Protein	P34932	Heat shock 70 kDa protein 4 OS=Homo sapiens OX=9606 GN=HSPA4 PE=1 SV=4	0.004	4.35	2	1	2	1	1	840	94.3	5.19	7.04	1	0	40.3	39.1	33.5	40.1	28	27.3	27.4	46.8	High	High	High	High	High	High	High	High
High	Master Protein	Q15056	Eukaryotic translation initiation factor 4H OS=Homo sapiens OX=9606 GN=EIF4H PE=1 SV=5	0.004	4.328	9	1	3	1	1	248	27.4	7.23	9.4	1	0	147.9	178	173.1	184.8	135.3	161.1	119.8	146	High	High	High	High	High	High	High	High
High	Master Protein	O75995	SAM and SH3 domain-containing protein 3 OS=Homo sapiens OX=9606 GN=SASH3 PE=1 SV=2	0.004	4.296	7	2	4	2	1	380	41.6	5.27	7.03	2	0	83	102.7	82.1	89.8	77.3	73.9	63.2	94	High	High	High	High	High	High	High	High
High	Master Protein	P19397	Leukocyte surface antigen CD53 OS=Homo sapiens OX=9606 GN=CD53 PE=1 SV=1	0.004	4.28	4	1	6	1	1	219	24.3	7.52	15.86	1	0	530.9	539.6	647.5	504.4	405.9	427.3	392	492.3	High	High	High	High	High	High	High	High
High	Master Protein	Q00013	55 kDa erythrocyte membrane protein OS=Homo sapiens OX=9606 GN=MPP1 PE=1 SV=2	0.004	4.266	6	1	3	1	1	466	52.3	7.37	12.9	1	0	51.8	56.3	42.5	48.1	28.9	35.2	21.3	30.7	High	High	High	High	High	High	High	High
High	Master Protein	Q92900	Regulator of nonsense transcripts 1 OS=Homo sapiens OX=9606 GN=UPF1 PE=1 SV=2	0.004	4.255	2	2	3	2	1	1129	124.3	6.61	2.29	2	0	126	115.3	126.4	125.1	114.8	114.1	99.9	139.3	High	High	High	High	High	High	High	High
High	Master Protein	Q16629	Serine/arginine-rich splicing factor 7 OS=Homo sapiens OX=9606 GN=SRSF7 PE=1 SV=1	0.005	4.233	7	1	4	1	1	238	27.4	11.82	12.15	1	0	415.9	360.8	437.1	275.1	398.9	401.9	450	723.2	High	High	High	High	High	High	High	High
High	Master Protein	O75400	Pre-mRNA-processing factor 40 homolog A OS=Homo sapiens OX=9606 GN=PRPF40A PE=1 SV=2	0.005	4.208	3	2	3	2	1	957	108.7	7.56	4.72	2	0	273.5	313.3	324.2	216.6	250	277.3	222.8	390.9	High	High	High	High	High	High	High	High
High	Master Protein	P61513	60S ribosomal protein L37a OS=Homo sapiens OX=9606 GN=RPL37A PE=1 SV=2	0.005	4.206	20	1	4	1	1	92	10.3	10.43	15.94	1	0	480.3	435.3	480.5	338.1	380.4	423.4	381.7	595.4	High	High	High	High	High	High	High	High
High	Master Protein	P41252	Isoleucine--tRNA ligase, cytoplasmic OS=Homo sapiens OX=9606 GN=IARS PE=1 SV=2	0.005	4.183	2	2	5	2	1	1262	144.4	6.15	4.71	2	0	300.5	278.7	292.4	266.3	231	264	239	433.1	High	High	High	High	High	High	High	High
High	Master Protein	Q9Y3L3	SH3 domain-binding protein 1 OS=Homo sapiens OX=9606 GN=SH3BP1 PE=1 SV=3	0.005	4.183	3	2	2	2	1	701	75.7	6.77	4.37	2	0	75.5	57.7	77.6	83.4	66.2	74.8	75.1	102.7	High	High	High	High	High	High	High	High
High	Master Protein	Q99426	Tubulin-folding cofactor B OS=Homo sapiens OX=9606 GN=TBCB PE=1 SV=2	0.005	4.173	9	2	3	2	1	244	27.3	5.15	6.33	2	0	240.7	207.3	252.4	246.9	176.9	212.2	200.3	251.1	High	High	High	High	High	High	High	High
High	Master Protein	Q9BZW8	Natural killer cell receptor 2B4 OS=Homo sapiens OX=9606 GN=CD244 PE=1 SV=2	0.005	4.16	5	2	4	2	1	370	41.6	8.98	5.76	2	0	425.8	516.7	482.6	298.8	560.6	685.2	388.5	573	High	High	High	High	High	High	High	High
High	Master Protein	Q9Y617	Phosphoserine aminotransferase OS=Homo sapiens OX=9606 GN=PSAT1 PE=1 SV=2	0.005	4.147	5	2	4	2	1	370	40.4	7.66	8.89	2	0	122.7	103.3	88.4	96.5	71.3	81.5	60.2	84.2	High	High	High	High	High	High	High	High
High	Master Protein	P48147	Prolyl endopeptidase OS=Homo sapiens OX=9606 GN=PREP PE=1 SV=2	0.005	4.142	2	1	3	1	1	710	80.6	5.86	6.12	1	0	81.2	74.1	69.7	78	64	78.1	71.4	84.8	High	High	High	High	High	High	High	High
High	Master Protein	Q7L1Q6	Basic leucine zipper and W2 domain-containing protein 1 OS=Homo sapiens OX=9606 GN=BZW1 PE=1 SV=1	0.005	4.128	5	2	4	2	1	419	48	5.92	4.91	2	0	304.4	311.8	282.5	290.3	258.3	314.5	231	390.8	High	High	High	High	High	High	High	High
High	Master Protein	O00154	Cytosolic acyl coenzyme A thioester hydrolase OS=Homo sapiens OX=9606 GN=ACOT7 PE=1 SV=3	0.005	4.112	7	2	4	2	1	380	41.8	8.54	4.64	2	0									High	High	High	High	High	High	High	High
High	Master Protein	P52209	6-phosphogluconate dehydrogenase, decarboxylating OS=Homo sapiens OX=9606 GN=PGD PE=1 SV=3	0.005	4.087	3	1	3	1	1	483	53.1	7.23	11.05	1	0	582.5	542.2	515.9	632.4	513.5	641.7	528.8	745.8	High	High	High	High	High	High	High	High
High	Master Protein	P49720	Proteasome subunit beta type-3 OS=Homo sapiens OX=9606 GN=PSMB3 PE=1 SV=2	0.005	4.07	8	1	3	1	1	205	22.9	6.55	10.03	1	0	207.8	206.1	246.1	278.3	233.6	254.3	259.2	305.9	High	High	High	High	High	High	High	High
High	Master Protein	Q9GZU7	Carboxy-terminal domain RNA polymerase II polypeptide A small phosphatase 1 OS=Homo sapiens OX=9606 GN=CTDSP1 PE=1 SV=1	0.005	4.062	6	1	3	1	1	261	29.2	6	8.03	1	0	164.4	157.3	167.3	203.9	112.8	134.4	121.6	99.9	High	High	High	High	High	High	High	High
High	Master Protein	Q96C23	Aldose 1-epimerase OS=Homo sapiens OX=9606 GN=GALM PE=1 SV=1	0.005	4.052	5	1	4	1	1	342	37.7	6.65	11.36	1	0	55.1	63.4	65.9	44.1	53.2	74.2	42.4	80.1	High	High	High	High	High	High	High	High
High	Master Protein	Q9H0W9	Ester hydrolase C11orf54 OS=Homo sapiens OX=9606 GN=C11orf54 PE=1 SV=1	0.005	4.039	5	1	4	1	1	315	35.1	6.7	11.35	1	0	134.8	138.5	128.2	151.1	114.6	147.4	113.6	162.6	High	High	High	High	High	High	High	High
High	Master Protein	P37837	Transaldolase OS=Homo sapiens OX=9606 GN=TALDO1 PE=1 SV=2	0.005	4.03	6	2	5	2	1	337	37.5	6.81	11.42	2	0	63.1	51.6	63.4	70.8	55.4	43.6	60.5	80.8	High	High	High	High	High	High	High	High
High	Master Protein	P38646	Stress-70 protein, mitochondrial OS=Homo sapiens OX=9606 GN=HSPA9 PE=1 SV=2	0.005	4.027	3	2	8	1	1	679	73.6	6.16	16.03	2	0	27.6	30.1	47.5	21.5	32.1	36.1	36.6	33.8	High	High	High	High	High	High	High	High
High	Master Protein	P32121	Beta-arrestin-2 OS=Homo sapiens OX=9606 GN=ARRB2 PE=1 SV=2	0.005	4.021	5	1	3	1	1	409	46.1	7.69	10.64	1	0	249.2	244	246.2	336.5	187.3	202	194.3	203.6	High	High	High	High	High	High	High	High
High	Master Protein	Q2TAP0	Golgin subfamily A member 7B OS=Homo sapiens OX=9606 GN=GOLGA7B PE=2 SV=2	0.005	4.013	9	2	5	1	1	167	18.3	6.01	10.82	2	0	604.3	810.8	783	608.6	464.5	418.2	450	506.7	High	High	High	High	High	High	High	High
High	Master Protein	Q15743	Ovarian cancer G-protein coupled receptor 1 OS=Homo sapiens OX=9606 GN=GPR68 PE=1 SV=1	0.005	4.005	5	1	2	1	1	365	41.1	7.72	8.18	1	0	175.7	244.3	237.6	219.3	159.2	159.9	125.9	171.3	High	High	High	High	High	High	High	High
High	Master Protein	P0DOX5	Immunoglobulin gamma-1 heavy chain OS=Homo sapiens OX=9606 PE=1 SV=2	0.005	3.965	4	1	2	1	1	449	49.3	8.72	6.02	1	0	149.5	123.5	112.4	87.3	112.6	124.2	87.7	156	High	High	High	High	High	High	High	High
High	Master Protein	P29692	Elongation factor 1-delta OS=Homo sapiens OX=9606 GN=EEF1D PE=1 SV=5	0.005	3.961	9	1	1	1	1	281	31.1	5.01	3.38	1	0	27.9	36.6	34.1	28.6	24	24.3	18.8	42.4	High	High	High	High	High	High	High	High
High	Master Protein	P08183	Multidrug resistance protein 1 OS=Homo sapiens OX=9606 GN=ABCB1 PE=1 SV=3	0.005	3.932	2	1	3	1	1	1280	141.4	9	5.41	1	0	46.1	41	49.1	43.5	39.8	50.6	36.3	52.8	High	High	High	High	High	High	High	High
High	Master Protein	Q96FW1	Ubiquitin thioesterase OTUB1 OS=Homo sapiens OX=9606 GN=OTUB1 PE=1 SV=2	0.005	3.925	10	2	4	2	1	271	31.3	4.94	5.51	2	0	588.4	667.4	605.5	515.9	483.4	503.3	448.7	742.7	High	High	High	High	High	High	High	High
High	Master Protein	Q9NQ25	SLAM family member 7 OS=Homo sapiens OX=9606 GN=SLAMF7 PE=1 SV=1	0.005	3.904	4	1	3	1	1	335	37.4	6.43	10.26	1	0	182.3	144.6	169.9	158.1	168.2	191.2	192	213.9	High	High	High	High	High	High	High	High
High	Master Protein	P30520	Adenylosuccinate synthetase isozyme 2 OS=Homo sapiens OX=9606 GN=ADSS PE=1 SV=3	0.005	3.904	5	1	2	1	1	456	50.1	6.55	5.58	1	0	31.6	40.5	29.9	46.2	29.5	31.2	24	31.7	High	High	High	High	High	High	High	High
High	Master Protein	P62829	60S ribosomal protein L23 OS=Homo sapiens OX=9606 GN=RPL23 PE=1 SV=1	0.006	3.894	6	1	5	1	1	140	14.9	10.51	13.03	1	0	402	328.6	416.7	397.1	415.5	386	449.3	523.5	High	High	High	High	High	High	High	High
High	Master Protein	Q6PJF5	Inactive rhomboid protein 2 OS=Homo sapiens OX=9606 GN=RHBDF2 PE=1 SV=2	0.006	3.89	3	1	1	1	1	856	96.6	8.82	3.67	1	0	33.9	27.6	28.1	36.2	26.3	21.6	25.1	28.6	High	High	High	High	High	High	High	High
High	Master Protein	Q8NEQ5	Transmembrane protein C1orf162 OS=Homo sapiens OX=9606 GN=C1orf162 PE=2 SV=1	0.006	3.875	11	1	4	1	1	155	16.9	8.9	13.37	1	0	470.7	430.4	389.6	461.6	269.7	276.8	185.9	377.1	High	High	High	High	High	High	High	High
High	Master Protein	Q6JBY9	CapZ-interacting protein OS=Homo sapiens OX=9606 GN=RCSD1 PE=1 SV=1	0.007	3.863	5	1	1	1	1	416	44.5	5.4	3.27	1	0	69.2	62.9	75.2	90.2	77.9	69.9	88.2	57.8	High	High	High	High	High	High	High	High
High	Master Protein	Q15555	Microtubule-associated protein RP/EB family member 2 OS=Homo sapiens OX=9606 GN=MAPRE2 PE=1 SV=1	0.007	3.846	6	1	1	1	1	327	37	5.57	4.34	1	0	146.6	150	139.5	81.7	124.8	146.4	97.9	191.4	High	High	High	High	High	High	High	High
High	Master Protein	P14209	CD99 antigen OS=Homo sapiens OX=9606 GN=CD99 PE=1 SV=1	0.008	3.806	5	1	4	1	1	185	18.8	4.75	11.86	1	0	247.6	148.8	296.4	422.3	387.1	182.9	317.4	135.6	High	High	High	High	High	High	High	High
High	Master Protein	P26368	Splicing factor U2AF 65 kDa subunit OS=Homo sapiens OX=9606 GN=U2AF2 PE=1 SV=4	0.008	3.801	5	1	1	1	1	475	53.5	9.09	2.3	1	0	50.5	58.1	56.5	41.4	32.9	41.9	24.2	50.3	High	High	High	High	High	High	High	High
High	Master Protein	P56537	Eukaryotic translation initiation factor 6 OS=Homo sapiens OX=9606 GN=EIF6 PE=1 SV=1	0.008	3.763	10	1	1	1	1	245	26.6	4.68	3.74	1	0	32.3	34.3	27.8	40.2	20.7	29.2	19	37.1	High	High	High	High	High	High	High	High
High	Master Protein	Q9P2E9	Ribosome-binding protein 1 OS=Homo sapiens OX=9606 GN=RRBP1 PE=1 SV=5	0.008	3.751	12	1	4	1	1	1410	152.4	8.6	14.12	1	0	258.6	182.8	347.9	206.9	437.6	254.8	411.6	747.1	High	High	High	High	High	High	High	High
High	Master Protein	Q9HC38	Glyoxalase domain-containing protein 4 OS=Homo sapiens OX=9606 GN=GLOD4 PE=1 SV=1	0.008	3.747	7	1	1	1	1	313	34.8	5.6	3.23	1	0	44.6	47.5	50.2	57	38.8	39.1	32.2	50.8	High	High	High	High	High	High	High	High
High	Master Protein	P62079	Tetraspanin-5 OS=Homo sapiens OX=9606 GN=TSPAN5 PE=1 SV=1	0.008	3.732	5	1	2	1	1	268	30.3	4.78	7.01	1	0	268.4	335.9	269.3	309.2	223	243.5	159.6	238.6	High	High	High	High	High	High	High	High
High	Master Protein	Q9BXS9	Solute carrier family 26 member 6 OS=Homo sapiens OX=9606 GN=SLC26A6 PE=1 SV=1	0.008	3.724	2	1	2	1	1	759	82.9	8.37	7.31	1	0	219.8	228.4	196.4	247.7	128.9	157.9	104.4	176.1	High	High	High	High	High	High	High	High
High	Master Protein	Q99873	Protein arginine N-methyltransferase 1 OS=Homo sapiens OX=9606 GN=PRMT1 PE=1 SV=3	0.008	3.688	6	2	2	2	1	371	42.4	5.35	2.24	2	0	185	217	202.9	158.8	166.5	176.3	165.1	264.7	High	High	High	High	High	High	High	High
High	Master Protein	Q9NVZ3	Adaptin ear-binding coat-associated protein 2 OS=Homo sapiens OX=9606 GN=NECAP2 PE=1 SV=1	0.008	3.665	10	1	3	1	1	263	28.3	8.38	10.67	1	0	54.8	57.8	48.4	55.3	44.7	42.7	35.9	55.5	High	High	High	High	High	High	High	High
High	Master Protein	Q15393	Splicing factor 3B subunit 3 OS=Homo sapiens OX=9606 GN=SF3B3 PE=1 SV=4	0.008	3.655	2	2	2	2	1	1217	135.5	5.26	4.31	2	0	44.5	39.6	51.9	41.7	39.5	38.6	48.4	90	High	High	High	High	High	High	High	High
High	Master Protein	Q15435	Protein phosphatase 1 regulatory subunit 7 OS=Homo sapiens OX=9606 GN=PPP1R7 PE=1 SV=1	0.008	3.641	5	1	4	1	1	360	41.5	4.91	11.12	1	0	47.7	51.4	51.4	61.4	40.7	43.9	53.9	53.1	High	High	High	High	High	High	High	High
High	Master Protein	Q13263	Transcription intermediary factor 1-beta OS=Homo sapiens OX=9606 GN=TRIM28 PE=1 SV=5	0.008	3.64	2	1	4	1	1	835	88.5	5.77	11.09	1	0	140.9	140.7	159	128.1	125.7	137.3	129.5	228.7	High	High	High	High	High	High	High	High
High	Master Protein	E9PAV3	Nascent polypeptide-associated complex subunit alpha, muscle-specific form OS=Homo sapiens OX=9606 GN=NACA PE=1 SV=1	0.008	3.625	1	1	1	1	1	2078	205.3	9.58	2.74	1	0									High	High	High	High	High	High	High	High
High	Master Protein	O43747	AP-1 complex subunit gamma-1 OS=Homo sapiens OX=9606 GN=AP1G1 PE=1 SV=5	0.008	3.605	1	1	3	1	1	822	91.3	6.8	8.94	1	0	59.9	54.8	99	77.4	93.2	82.9	103.4	103.8	High	High	High	High	High	High	High	High
High	Master Protein	P55039	Developmentally-regulated GTP-binding protein 2 OS=Homo sapiens OX=9606 GN=DRG2 PE=1 SV=1	0.008	3.602	5	1	1	1	1	364	40.7	8.88	2.89	1	0	37.8	46.6	43.2	48.2	33.5	35.7	33.6	49.3	High	High	High	High	High	High	High	High
High	Master Protein	Q9UEY8	Gamma-adducin OS=Homo sapiens OX=9606 GN=ADD3 PE=1 SV=1	0.008	3.599	2	1	1	1	1	706	79.1	6.32	2.06	1	0	73.6	85.8	88.8	76.7	66.6	78.3	71.5	85.2	High	High	High	High	High	High	High	High
High	Master Protein	Q9UIB8	SLAM family member 5 OS=Homo sapiens OX=9606 GN=CD84 PE=1 SV=1	0.008	3.587	6	1	2	1	1	345	38.8	7.06	5.18	1	0	87.6	103.3	88.2	94.5	62.4	65	57.8	87.7	High	High	High	High	High	High	High	High
High	Master Protein	Q92499	ATP-dependent RNA helicase DDX1 OS=Homo sapiens OX=9606 GN=DDX1 PE=1 SV=2	0.008	3.585	3	1	3	1	1	740	82.4	7.23	6.87	1	0									High	High	High	High	High	High	High	High
High	Master Protein	Q9H299	SH3 domain-binding glutamic acid-rich-like protein 3 OS=Homo sapiens OX=9606 GN=SH3BGRL3 PE=1 SV=1	0.008	3.578	16	2	4	2	1	93	10.4	4.93	6.39	2	0	506.3	384.9	448	812.7	459.9	327.9	425.6	403.6	High	High	High	High	High	High	High	High
High	Master Protein	P00488	Coagulation factor XIII A chain OS=Homo sapiens OX=9606 GN=F13A1 PE=1 SV=4	0.008	3.575	2	1	5	1	1	732	83.2	6.09	12.5	1	0	306.5	264.8	314.5	255.2	264.3	281.3	225.8	297.6	High	High	High	High	High	High	High	High
High	Master Protein	Q9Y4H4	G-protein-signaling modulator 3 OS=Homo sapiens OX=9606 GN=GPSM3 PE=1 SV=1	0.008	3.566	11	1	2	1	1	160	17.9	4.97	5.29	1	0									High	High	High	High	High	High	High	High
High	Master Protein	O43175	D-3-phosphoglycerate dehydrogenase OS=Homo sapiens OX=9606 GN=PHGDH PE=1 SV=4	0.008	3.555	4	2	4	2	1	533	56.6	6.71	8.88	2	0	142	144.7	117.1	146.5	79.8	79.9	69.8	132.5	High	High	High	High	High	High	High	High
High	Master Protein	Q9NZZ3	Charged multivesicular body protein 5 OS=Homo sapiens OX=9606 GN=CHMP5 PE=1 SV=1	0.008	3.551	8	1	4	1	1	219	24.6	4.83	11.09	1	0	169.8	192.3	201.8	123.6	148.7	141.2	105.4	192	High	High	High	High	High	High	High	High
High	Master Protein	P47914	60S ribosomal protein L29 OS=Homo sapiens OX=9606 GN=RPL29 PE=1 SV=2	0.008	3.543	9	1	1	1	1	159	17.7	11.66	3.34	1	0	112.2	89.1	123.5	102.1	95.3	90.4	86.2	124.3	High	High	High	High	High	High	High	High
High	Master Protein	O94776	Metastasis-associated protein MTA2 OS=Homo sapiens OX=9606 GN=MTA2 PE=1 SV=1	0.008	3.534	3	2	3	2	1	668	75	9.66	6.91	2	0	105.2	112.9	124.8	101.2	104.6	104.2	88.2	171.1	High	High	High	High	High	High	High	High
High	Master Protein	P22061	Protein-L-isoaspartate(D-aspartate) O-methyltransferase OS=Homo sapiens OX=9606 GN=PCMT1 PE=1 SV=4	0.008	3.533	11	1	1	1	1	227	24.6	7.21	3.61	1	0	74.5	82.9	66.2	74.3	61.3	61.2	46.5	70.9	High	High	High	High	High	High	High	High
High	Master Protein	Q9UBW5	Bridging integrator 2 OS=Homo sapiens OX=9606 GN=BIN2 PE=1 SV=3	0.008	3.523	2	1	1	1	1	565	61.8	5.15	4.02	1	0									High	High	High	High	High	High	High	High
High	Master Protein	Q9NZR1	Tropomodulin-2 OS=Homo sapiens OX=9606 GN=TMOD2 PE=1 SV=1	0.008	3.52	2	1	8	1	1	351	39.6	5.27	21.01	1	0	2440.8	1960.4	2637.1	1668.5	2018.1	1853.8	2226	3276.8	High	High	High	High	High	High	High	High
High	Master Protein	P20700	Lamin-B1 OS=Homo sapiens OX=9606 GN=LMNB1 PE=1 SV=2	0.008	3.512	3	2	2	2	1	586	66.4	5.16	1.67	2	0	86.4	85.9	75.9	88.8	77.2	77.7	75.6	108.6	High	High	High	High	High	High	High	High
High	Master Protein	P14784	Interleukin-2 receptor subunit beta OS=Homo sapiens OX=9606 GN=IL2RB PE=1 SV=1	0.008	3.51	4	1	2	1	1	551	61.1	5.05	4.73	1	0	15.9	16	15.6	15.3	9.6	11.5	8.8	15.6	High	High	High	High	High	High	High	High
High	Master Protein	P23142	Fibulin-1 OS=Homo sapiens OX=9606 GN=FBLN1 PE=1 SV=4	0.008	3.504	2	1	2	1	1	703	77.2	5.22	7.33	1	0	90.7	164.3	97.1	65.1	78.3	63.1	47.5	107.3	High	High	High	High	High	High	High	High
High	Master Protein	O00233	26S proteasome non-ATPase regulatory subunit 9 OS=Homo sapiens OX=9606 GN=PSMD9 PE=1 SV=3	0.008	3.498	5	1	2	1	1	223	24.7	6.95	2.75	1	0	206.9	165	225.4	201.4	155.7	145.5	163.1	172.6	High	High	High	High	High	High	High	High
High	Master Protein	P48735	Isocitrate dehydrogenase [NADP], mitochondrial OS=Homo sapiens OX=9606 GN=IDH2 PE=1 SV=2	0.008	3.495	2	1	3	1	1	452	50.9	8.69	2.27	1	0	16.7	22.1	24.8	18.1	24.1	24.3	18.3	25.2	High	High	High	High	High	High	High	High
High	Master Protein	P30273	High affinity immunoglobulin epsilon receptor subunit gamma OS=Homo sapiens OX=9606 GN=FCER1G PE=1 SV=1	0.008	3.494	10	1	3	1	1	86	9.7	7.12	10.16	1	0	453.8	282.6	379.5	272.9	284.4	264.8	299.7	321.3	High	High	High	High	High	High	High	High
High	Master Protein	O00329	Phosphatidylinositol 4,5-bisphosphate 3-kinase catalytic subunit delta isoform OS=Homo sapiens OX=9606 GN=PIK3CD PE=1 SV=2	0.008	3.492	1	1	2	1	1	1044	119.4	7.18	2.84	1	0	219	282.8	208.5	175.5	190.6	230.5	159	343.2	High	High	High	High	High	High	High	High
High	Master Protein	Q8NE71	ATP-binding cassette sub-family F member 1 OS=Homo sapiens OX=9606 GN=ABCF1 PE=1 SV=2	0.008	3.489	1	1	3	1	1	845	95.9	6.8	6.45	1	0	155	95.2	171	138.1	130.8	108.7	153.4	189.5	High	High	High	High	High	High	High	High
High	Master Protein	P20036	HLA class II histocompatibility antigen, DP alpha 1 chain OS=Homo sapiens OX=9606 GN=HLA-DPA1 PE=1 SV=1	0.008	3.486	5	1	3	1	1	260	29.4	5.21	9.06	1	0	481.3	451.3	455.4	473.1	521.1	426	377	642.8	High	High	High	High	High	High	High	High
High	Master Protein	P09564	T-cell antigen CD7 OS=Homo sapiens OX=9606 GN=CD7 PE=1 SV=1	0.008	3.469	10	1	3	1	1	240	25.4	7.27	12.06	1	0	294.3	328.3	286.5	443.5	165.3	191.3	152.4	192.3	High	High	High	High	High	High	High	High
High	Master Protein	P07814	Bifunctional glutamate/proline--tRNA ligase OS=Homo sapiens OX=9606 GN=EPRS PE=1 SV=5	0.008	3.462	1	1	2	1	1	1512	170.5	7.33	2.39	1	0	70.3	78	72	56.6	47.5	54.1	52.8	75.1	High	High	High	High	High	High	High	High
High	Master Protein	P13598	Intercellular adhesion molecule 2 OS=Homo sapiens OX=9606 GN=ICAM2 PE=1 SV=2	0.008	3.452	5	1	4	1	1	275	30.6	7.43	15.59	1	0	319.3	368.5	331.6	416.2	237.3	244.6	199.4	281.2	High	High	High	High	High	High	High	High
High	Master Protein	P19838	Nuclear factor NF-kappa-B p105 subunit OS=Homo sapiens OX=9606 GN=NFKB1 PE=1 SV=2	0.008	3.45	1	1	2	1	1	968	105.3	5.4	6.32	1	0	92.4	107.5	76.9	96.4	87.8	76.7	69.7	95.9	High	High	High	High	High	High	High	High
High	Master Protein	Q8WYJ6	Septin-1 OS=Homo sapiens OX=9606 GN=SEPT1 PE=1 SV=2	0.008	3.431	3	1	4	1	1	367	41.9	5.8	15.21	1	0	428.5	425.9	431.7	411.6	417.3	341.3	439.9	495.9	High	High	High	High	High	High	High	High
High	Master Protein	Q96RF0	Sorting nexin-18 OS=Homo sapiens OX=9606 GN=SNX18 PE=1 SV=2	0.008	3.429	3	1	3	1	1	628	68.9	5.68	9.08	1	0	88.4	111.2	116.9	99.1	146.5	157.8	166.9	178.6	High	High	High	High	High	High	High	High
High	Master Protein	Q96BX8	MOB kinase activator 3A OS=Homo sapiens OX=9606 GN=MOB3A PE=1 SV=1	0.008	3.408	6	1	3	1	1	217	25.4	8.63	10.45	1	0	322.5	260	297.3	299.8	242.9	228.8	243.4	329.4	High	High	High	High	High	High	High	High
High	Master Protein	Q13574	Diacylglycerol kinase zeta OS=Homo sapiens OX=9606 GN=DGKZ PE=1 SV=3	0.008	3.4	2	1	1	1	1	1117	124.1	9.04	2.76	1	0	60.2	62.9	77.6	61.4	52.6	61.4	45.6	80.4	High	High	High	High	High	High	High	High
High	Master Protein	O00178	GTP-binding protein 1 OS=Homo sapiens OX=9606 GN=GTPBP1 PE=1 SV=3	0.008	3.398	2	1	3	1	1	669	72.4	8.34	7.92	1	0	111.1	116.6	105.7	95.1	89	90.8	78.2	105.6	High	High	High	High	High	High	High	High
High	Master Protein	O15198	Mothers against decapentaplegic homolog 9 OS=Homo sapiens OX=9606 GN=SMAD9 PE=1 SV=1	0.008	3.386	3	1	3	1	1	467	52.5	7.77	8.08	1	0	156	153.5	162.1	153.8	107.9	135	111.7	218.8	High	High	High	High	High	High	High	High
High	Master Protein	O76094	Signal recognition particle subunit SRP72 OS=Homo sapiens OX=9606 GN=SRP72 PE=1 SV=3	0.008	3.38	2	1	3	1	1	671	74.6	9.26	8.45	1	0	128.1	131.2	165.4	120.5	124.5	150.3	133	193.3	High	High	High	High	High	High	High	High
High	Master Protein	P23469	Receptor-type tyrosine-protein phosphatase epsilon OS=Homo sapiens OX=9606 GN=PTPRE PE=1 SV=1	0.008	3.367	3	2	4	1	1	700	80.6	7.02	0	2	0	76.8	83.1	88.9	73.7	54.3	59.7	53.5	81.6	High	High	High	High	High	High	High	High
High	Master Protein	Q9Y3F4	Serine-threonine kinase receptor-associated protein OS=Homo sapiens OX=9606 GN=STRAP PE=1 SV=1	0.008	3.358	3	1	1	1	1	350	38.4	5.12	2.82	1	0	115.3	120	128.2	137.6	88.9	103.8	96.8	175.4	High	High	High	High	High	High	High	High
High	Master Protein	P17252	Protein kinase C alpha type OS=Homo sapiens OX=9606 GN=PRKCA PE=1 SV=4	0.008	3.357	2	1	3	1	1	672	76.7	7.05	5.43	1	0	182	202.7	183.5	169.2	125.9	149.1	146.7	250.1	High	High	High	High	High	High	High	High
High	Master Protein	Q12933	TNF receptor-associated factor 2 OS=Homo sapiens OX=9606 GN=TRAF2 PE=1 SV=2	0.008	3.355	3	1	1	1	1	501	55.8	7.53	2.68	1	0	40.3	43.5	46	42.2	38.9	39.6	38.5	51.1	High	High	High	High	High	High	High	High
High	Master Protein	O00170	AH receptor-interacting protein OS=Homo sapiens OX=9606 GN=AIP PE=1 SV=2	0.008	3.354	4	1	4	1	1	330	37.6	6.29	7.65	1	0	221	221.3	226	178.2	187.8	237.7	206.5	309.6	High	High	High	High	High	High	High	High
High	Master Protein	O14908	PDZ domain-containing protein GIPC1 OS=Homo sapiens OX=9606 GN=GIPC1 PE=1 SV=2	0.008	3.351	5	1	4	1	1	333	36	6.28	10.51	1	0	147.2	120.3	161.4	122.6	107.1	83.9	113.9	133	High	High	High	High	High	High	High	High
High	Master Protein	O95183	Vesicle-associated membrane protein 5 OS=Homo sapiens OX=9606 GN=VAMP5 PE=1 SV=1	0.008	3.324	7	1	2	1	1	116	12.8	7.85	6.13	1	0	145.4	146	222.9	170.5	96.1	111.9	107.2	102.1	High	High	High	High	High	High	High	High
High	Master Protein	P26358	DNA (cytosine-5)-methyltransferase 1 OS=Homo sapiens OX=9606 GN=DNMT1 PE=1 SV=2	0.008	3.313	1	1	3	1	1	1616	183.1	7.75	7.52	1	0	126	116.7	127.4	116.8	102.6	109.8	98	145.5	High	High	High	High	High	High	High	High
High	Master Protein	Q9ULC4	Malignant T-cell-amplified sequence 1 OS=Homo sapiens OX=9606 GN=MCTS1 PE=1 SV=1	0.008	3.313	9	1	2	1	1	181	20.5	8.82	5.32	1	0									High	High	High	High	High	High	High	High
High	Master Protein	Q07812	Apoptosis regulator BAX OS=Homo sapiens OX=9606 GN=BAX PE=1 SV=1	0.008	3.302	7	1	3	1	1	192	21.2	5.22	7.56	1	0	171	200.2	200.7	162.3	157.8	174.3	166.1	212.8	High	High	High	High	High	High	High	High
High	Master Protein	P62081	40S ribosomal protein S7 OS=Homo sapiens OX=9606 GN=RPS7 PE=1 SV=1	0.008	3.3	11	1	1	1	1	194	22.1	10.1	2.56	1	0	21	17.1	17.7	15.4	16.8	20.9	12.7	25	High	High	High	High	High	High	High	High
High	Master Protein	Q9NY33	Dipeptidyl peptidase 3 OS=Homo sapiens OX=9606 GN=DPP3 PE=1 SV=2	0.008	3.287	2	1	2	1	1	737	82.5	5.1	2.35	1	0	52.2	53.5	54.5	76.5	47.6	44.6	49.3	57.1	High	High	High	High	High	High	High	High
High	Master Protein	P53985	Monocarboxylate transporter 1 OS=Homo sapiens OX=9606 GN=SLC16A1 PE=1 SV=3	0.008	3.286	4	1	1	1	1	500	53.9	8.66	3.5	1	0	47.3	44.7	38.4	73.2	47.8	39.6	50.6	40	High	High	High	High	High	High	High	High
High	Master Protein	Q9UKM9	RNA-binding protein Raly OS=Homo sapiens OX=9606 GN=RALY PE=1 SV=1	0.008	3.286	4	1	2	1	1	306	32.4	9.17	2.13	1	0	97	63.2	179.1	64.1	124.9	84.1	117.9	147.9	High	High	High	High	High	High	High	High
High	Master Protein	Q9BPU6	Dihydropyrimidinase-related protein 5 OS=Homo sapiens OX=9606 GN=DPYSL5 PE=1 SV=1	0.008	3.28	1	1	4	1	1	564	61.4	7.2	9.22	1	0	190.2	212	385.6	148.8	370.1	247.3	358.7	199.5	High	High	High	High	High	High	High	High
High	Master Protein	Q96J02	E3 ubiquitin-protein ligase Itchy homolog OS=Homo sapiens OX=9606 GN=ITCH PE=1 SV=2	0.008	3.275	2	1	1	1	1	903	102.7	6.3	2.47	1	0	67.9	77.5	69.8	79.2	50.7	56.3	60.6	80.4	High	High	High	High	High	High	High	High
High	Master Protein	P13987	CD59 glycoprotein OS=Homo sapiens OX=9606 GN=CD59 PE=1 SV=1	0.008	3.274	6	1	5	1	1	128	14.2	6.48	10.89	1	0	704	723.8	761.7	803.8	847.2	856.1	885	859.4	High	High	High	High	High	High	High	High
High	Master Protein	P17980	26S proteasome regulatory subunit 6A OS=Homo sapiens OX=9606 GN=PSMC3 PE=1 SV=3	0.008	3.264	3	1	1	1	1	439	49.2	5.24	2.85	1	0	20.1	20.5	23.3	21.1	29.9	26.3	29.5	45.8	High	High	High	High	High	High	High	High
High	Master Protein	Q96D31	Calcium release-activated calcium channel protein 1 OS=Homo sapiens OX=9606 GN=ORAI1 PE=1 SV=2	0.008	3.259	4	1	1	1	1	301	32.6	8.32	2.9	1	0									High	High	High	High	High	High	High	High
High	Master Protein	Q9BXJ4	Complement C1q tumor necrosis factor-related protein 3 OS=Homo sapiens OX=9606 GN=C1QTNF3 PE=1 SV=1	0.008	3.254	5	1	4	1	1	246	27	6.52	10.42	1	0	70.1	53	66.3	51.2	58.9	46.2	63.6	74.3	High	High	High	High	High	High	High	High

## Sheet: S2-Results Welch t-test
Significantly higher abundant in CD8+ - EVs (Strict)							Significantly higher abundant in CD8+ - EVs (Moderate)							Significantly higher abundant in γδ - EV (Moderate)							Significantly higher abundant in γδ - EV (Strict)							Significant but no biologically relevant FC							Not significant but biologically relevant FC							Not significant/no biologically relevant FC
Accession	Description	Gene Names	Welch's T-test Significant	-Log Welch's T-test p-value	CD8+ - EV/γδ - EV (log2)		Accession	Description	Gene names	Welch's T-test Significant	-Log Welch's T-test p-value	CD8+ - EV/γδ - EV (log2)		Accession	Description	Gene names	Welch's T-test Significant	-Log Welch's T-test p-value	CD8+ - EV/γδ - EV (log2)		Accession	Description	Gene names	Welch's T-test Significant	-Log Welch's T-test p-value	CD8+ - EV/γδ - EV (log2)		Accession	Description	Gene names	Welch's T-test Significant	-Log Welch's T-test p-value	CD8+ - EV/γδ - EV (log2)		Accession	Description	Gene names	Welch's T-test Significant	-Log Welch's T-test p-value	CD8+ - EV/γδ - EV (log2)		Accession	Description	Gene names	Welch's T-test Significant	-Log Welch's T-test p-value	CD8+ - EV/γδ - EV (log2)
P61073	C-X-C chemokine receptor type 4 OS=Homo sapiens OX=9606 GN=CXCR4 PE=1 SV=1	CXCR4	+	2.92587	1.70854		P16150	Leukosialin OS=Homo sapiens OX=9606 GN=SPN PE=1 SV=1	SPN CD43	+	2.98867	0.828074		P62244	40S ribosomal protein S15a OS=Homo sapiens OX=9606 GN=RPS15A PE=1 SV=2	RPS15A OK/SW-cl.82	+	2.92272	-0.676674		P01730	T-cell surface glycoprotein CD4 OS=Homo sapiens OX=9606 GN=CD4 PE=1 SV=1	CD4	+	2.8218	-1.38185		P42356	Phosphatidylinositol 4-kinase alpha OS=Homo sapiens OX=9606 GN=PI4KA PE=1 SV=4	PI4KA	+	2.81131	0.459231		O00299	Chloride intracellular channel protein 1 OS=Homo sapiens OX=9606 GN=CLIC1 PE=1 SV=4	CLIC1		2.04698	1.35138		Q7Z2W4	Zinc finger CCCH-type antiviral protein 1 OS=Homo sapiens OX=9606 GN=ZC3HAV1 PE=1 SV=3	ZC3HAV1		1.64762	0.646267
P01732	T-cell surface glycoprotein CD8 alpha chain OS=Homo sapiens OX=9606 GN=CD8A PE=1 SV=1	CD8A MAL	+	4.74588	1.43884		Q9BXI6	TBC1 domain family member 10A OS=Homo sapiens OX=9606 GN=TBC1D10A PE=1 SV=1	TBC1D10A EPI64 TBC1D10	+	3.68857	0.796941		P43490	Nicotinamide phosphoribosyltransferase OS=Homo sapiens OX=9606 GN=NAMPT PE=1 SV=1	NAMPT PBEF PBEF1	+	3.15562	-0.687556									Q14156	Protein EFR3 homolog A OS=Homo sapiens OX=9606 GN=EFR3A PE=1 SV=2	EFR3A	+	2.66717	0.446533		Q9H4E7	Differentially expressed in FDCP 6 homolog OS=Homo sapiens OX=9606 GN=DEF6 PE=1 SV=1	DEF6		1.91019	1.13148		P12956	X-ray repair cross-complementing protein 6 OS=Homo sapiens OX=9606 GN=XRCC6 PE=1 SV=2	XRCC6		1.17595	-0.597238
P01848	T cell receptor alpha constant OS=Homo sapiens OX=9606 GN=TRAC PE=1 SV=2	TRAC TCRA	+	2.81125	1.16856		P06239	Tyrosine-protein kinase Lck OS=Homo sapiens OX=9606 GN=LCK PE=1 SV=6	LCK	+	3.2061	0.776335		Q14103	Heterogeneous nuclear ribonucleoprotein D0 OS=Homo sapiens OX=9606 GN=HNRNPD PE=1 SV=1	HNRNPD AUF1 HNRPD	+	2.7366	-0.897878									Q14005	Pro-interleukin-16 OS=Homo sapiens OX=9606 GN=IL16 PE=1 SV=4	IL16	+	2.71174	0.438028		O75955	Flotillin-1 OS=Homo sapiens OX=9606 GN=FLOT1 PE=1 SV=3	FLOT1		2.35269	1.09264		P13010	X-ray repair cross-complementing protein 5 OS=Homo sapiens OX=9606 GN=XRCC5 PE=1 SV=3	XRCC5		1.52854	-0.452501
Q01628	Interferon-induced transmembrane protein 3 OS=Homo sapiens OX=9606 GN=IFITM3 PE=1 SV=2	IFITM3	+	3.00828	1.10023		Q969P0	Immunoglobulin superfamily member 8 OS=Homo sapiens OX=9606 GN=IGSF8 PE=1 SV=1	IGSF8 CD81P3 EWI2 KCT4	+	2.67772	0.742951																Q7LDG7	RAS guanyl-releasing protein 2 OS=Homo sapiens OX=9606 GN=RASGRP2 PE=1 SV=1	RASGRP2	+	2.79736	0.408634		Q9HBH0	Rho-related GTP-binding protein RhoF OS=Homo sapiens OX=9606 GN=RHOF PE=1 SV=1	RHOF		2.31758	1.05478		Q9NQW7	Xaa-Pro aminopeptidase 1 OS=Homo sapiens OX=9606 GN=XPNPEP1 PE=1 SV=3	XPNPEP1		0.715198	-0.17406
Q86X29	Lipolysis-stimulated lipoprotein receptor OS=Homo sapiens OX=9606 GN=LSR PE=1 SV=4	LSR LISCH	+	2.6409	1.05474		Q9NRY6	Phospholipid scramblase 3 OS=Homo sapiens OX=9606 GN=PLSCR3 PE=1 SV=2	PLSCR3	+	3.14886	0.707416																P16284	Platelet endothelial cell adhesion molecule OS=Homo sapiens OX=9606 GN=PECAM1 PE=1 SV=2	PECAM1	+	2.75751	0.40256		P26038	Moesin OS=Homo sapiens OX=9606 GN=MSN PE=1 SV=3	MSN		1.96196	1.02905		Q9Y6W5	Wiskott-Aldrich syndrome protein family member 2 OS=Homo sapiens OX=9606 GN=WASF2 PE=1 SV=3	WASF2		0.571515	0.139649
							Q96TA1	Niban-like protein 1 OS=Homo sapiens OX=9606 GN=FAM129B PE=1 SV=3	NIBAN2 C9orf88 FAM129B	+	2.72078	0.686853																B0I1T2	Unconventional myosin-Ig OS=Homo sapiens OX=9606 GN=MYO1G PE=1 SV=2	MYO1G	+	2.9574	0.38526		O43242	26S proteasome non-ATPase regulatory subunit 3 OS=Homo sapiens OX=9606 GN=PSMD3 PE=1 SV=2	PSMD3		1.73494	-1.00808		O75083	WD repeat-containing protein 1 OS=Homo sapiens OX=9606 GN=WDR1 PE=1 SV=4	WDR1		0.352095	0.160386
							P01850	T cell receptor beta constant 1 OS=Homo sapiens OX=9606 GN=TRBC1 PE=1 SV=4	TRBC1	+	3.285	0.671018																O00160	Unconventional myosin-If OS=Homo sapiens OX=9606 GN=MYO1F PE=1 SV=3	MYO1F	+	2.8411	-0.280644		P62249	40S ribosomal protein S16 OS=Homo sapiens OX=9606 GN=RPS16 PE=1 SV=2	RPS16		1.18461	-1.0148		Q13303	Voltage-gated potassium channel subunit beta-2 OS=Homo sapiens OX=9606 GN=KCNAB2 PE=1 SV=2	KCNAB2		0.666773	-0.149741
							P06127	T-cell surface glycoprotein CD5 OS=Homo sapiens OX=9606 GN=CD5 PE=1 SV=2	CD5 LEU1	+	2.86036	0.618281																P08195	4F2 cell-surface antigen heavy chain OS=Homo sapiens OX=9606 GN=SLC3A2 PE=1 SV=3	SLC3A2	+	2.95281	-0.457158		O00574	C-X-C chemokine receptor type 6 OS=Homo sapiens OX=9606 GN=CXCR6 PE=2 SV=1	CXCR6		2.45752	-1.10572		P04004	Vitronectin OS=Homo sapiens OX=9606 GN=VTN PE=1 SV=1	VTN		0.536582	-0.292217
							P11049	Leukocyte antigen CD37 OS=Homo sapiens OX=9606 GN=CD37 PE=1 SV=2	CD37 TSPAN26	+	3.9798	0.547653																P27105	Erythrocyte band 7 integral membrane protein OS=Homo sapiens OX=9606 GN=STOM PE=1 SV=3	STOM	+	2.88741	-0.477113		P16104	Histone H2AX OS=Homo sapiens OX=9606 GN=H2AFX PE=1 SV=2	H2AFX		0.579333	-1.19573		P08670	Vimentin OS=Homo sapiens OX=9606 GN=VIM PE=1 SV=4	VIM		0.0750538	0.0761425
							Q58EX2	Protein sidekick-2 OS=Homo sapiens OX=9606 GN=SDK2 PE=1 SV=3	SDK2 KIAA1514	+	4.27112	0.545221																							P04908	Histone H2A type 1-B/E OS=Homo sapiens OX=9606 GN=HIST1H2AB PE=1 SV=2	HIST1H2AB		0.541134	-1.22841		P50552	Vasodilator-stimulated phosphoprotein OS=Homo sapiens OX=9606 GN=VASP PE=1 SV=3	VASP		1.98171	-0.599175
							Q8NG11	Tetraspanin-14 OS=Homo sapiens OX=9606 GN=TSPAN14 PE=1 SV=1	TSPAN14 TM4SF14	+	2.76262	0.521453																							P05204	Non-histone chromosomal protein HMG-17 OS=Homo sapiens OX=9606 GN=HMGN2 PE=1 SV=3	HMGN2		0.761518	-1.22951		O75351	Vacuolar protein sorting-associated protein 4B OS=Homo sapiens OX=9606 GN=VPS4B PE=1 SV=2	VPS4B		0.217692	-0.056338
																																			P09525	Annexin A4 OS=Homo sapiens OX=9606 GN=ANXA4 PE=1 SV=4	ANXA4		1.73874	-1.24493		P46939	Utrophin OS=Homo sapiens OX=9606 GN=UTRN PE=1 SV=2	UTRN		1.7575	0.302115
																																			P10144	Granzyme B OS=Homo sapiens OX=9606 GN=GZMB PE=1 SV=2	GZMB		1.62892	-1.25395		Q16851	UTP--glucose-1-phosphate uridylyltransferase OS=Homo sapiens OX=9606 GN=UGP2 PE=1 SV=5	UGP2		2.27144	-0.207521
																																			P01909	HLA class II histocompatibility antigen, DQ alpha 1 chain OS=Homo sapiens OX=9606 GN=HLA-DQA1 PE=1 SV=1	HLA-DQA1		1.34701	-1.27673		O00159	Unconventional myosin-Ic OS=Homo sapiens OX=9606 GN=MYO1C PE=1 SV=4	MYO1C		0.800005	-0.122537
																																			P27694	Replication protein A 70 kDa DNA-binding subunit OS=Homo sapiens OX=9606 GN=RPA1 PE=1 SV=2	RPA1		1.72321	-1.45826		P22314	Ubiquitin-like modifier-activating enzyme 1 OS=Homo sapiens OX=9606 GN=UBA1 PE=1 SV=3	UBA1		1.50601	-0.365432
																																			P16403	Histone H1.2 OS=Homo sapiens OX=9606 GN=HIST1H1C PE=1 SV=2	HIST1H1C		1.05853	-1.77268		P68036	Ubiquitin-conjugating enzyme E2 L3 OS=Homo sapiens OX=9606 GN=UBE2L3 PE=1 SV=1	UBE2L3		1.84848	0.150021
																																			P10412	Histone H1.4 OS=Homo sapiens OX=9606 GN=HIST1H1E PE=1 SV=2	HIST1H1E		1.1863	-1.84431		P57075	Ubiquitin-associated and SH3 domain-containing protein A OS=Homo sapiens OX=9606 GN=UBASH3A PE=1 SV=1	UBASH3A		0.118552	0.0841171
																																			B7Z8K6	T-cell receptor delta chain C region OS=Homo sapiens OX=9606 GN=TRDC PE=1 SV=2	TRDC		1.98488	-2.02382		Q96FW1	Ubiquitin thioesterase OTUB1 OS=Homo sapiens OX=9606 GN=OTUB1 PE=1 SV=2	OTUB1		0.221565	0.0525624
																																			P22749	Granulysin OS=Homo sapiens OX=9606 GN=GNLY PE=1 SV=3	GNLY		2.41238	-2.04126		O75643	U5 small nuclear ribonucleoprotein 200 kDa helicase OS=Homo sapiens OX=9606 GN=SNRNP200 PE=1 SV=2	SNRNP200		0.311094	-0.087213
																																			P16402	Histone H1.3 OS=Homo sapiens OX=9606 GN=HIST1H1D PE=1 SV=2	HIST1H1D		0.975933	-2.34297		P29350	Tyrosine-protein phosphatase non-receptor type 6 OS=Homo sapiens OX=9606 GN=PTPN6 PE=1 SV=1	PTPN6		0.993285	-0.129366
																																			P0CF51	T-cell receptor gamma chain C region 1 OS=Homo sapiens OX=9606 GN=TRGC1 PE=1 SV=1	TRGC1		2.02965	-2.43412		P43403	Tyrosine-protein kinase ZAP-70 OS=Homo sapiens OX=9606 GN=ZAP70 PE=1 SV=1	ZAP70		1.49456	0.159153
																																										P52333	Tyrosine-protein kinase JAK3 OS=Homo sapiens OX=9606 GN=JAK3 PE=1 SV=2	JAK3		0.959973	0.121853
																																										P23458	Tyrosine-protein kinase JAK1 OS=Homo sapiens OX=9606 GN=JAK1 PE=1 SV=2	JAK1		0.661022	0.0806291
																																										P06241	Tyrosine-protein kinase Fyn OS=Homo sapiens OX=9606 GN=FYN PE=1 SV=3	FYN		0.293479	0.0926444
																																										P41240	Tyrosine-protein kinase CSK OS=Homo sapiens OX=9606 GN=CSK PE=1 SV=1	CSK		1.93882	0.472709
																																										Q99816	Tumor susceptibility gene 101 protein OS=Homo sapiens OX=9606 GN=TSG101 PE=1 SV=2	TSG101		0.731155	-0.412728
																																										P25445	Tumor necrosis factor receptor superfamily member 6 OS=Homo sapiens OX=9606 GN=FAS PE=1 SV=1	FAS		0.00560867	-0.00127578
																																										P21580	Tumor necrosis factor alpha-induced protein 3 OS=Homo sapiens OX=9606 GN=TNFAIP3 PE=1 SV=1	TNFAIP3		1.12716	-0.460149
																																										Q99426	Tubulin-folding cofactor B OS=Homo sapiens OX=9606 GN=TBCB PE=1 SV=2	TBCB		0.470033	0.0800837
																																										P04350	Tubulin beta-4A chain OS=Homo sapiens OX=9606 GN=TUBB4A PE=1 SV=2	TUBB4A		0.475581	-0.166503
																																										P07437	Tubulin beta chain OS=Homo sapiens OX=9606 GN=TUBB PE=1 SV=2	TUBB		0.662694	-0.128314
																																										P68366	Tubulin alpha-4A chain OS=Homo sapiens OX=9606 GN=TUBA4A PE=1 SV=1	TUBA4A		0.571847	-0.12029
																																										P68363	Tubulin alpha-1B chain OS=Homo sapiens OX=9606 GN=TUBA1B PE=1 SV=1	TUBA1B		0.722197	-0.252215
																																										P23381	Tryptophan--tRNA ligase, cytoplasmic OS=Homo sapiens OX=9606 GN=WARS PE=1 SV=2	WARS		0.854588	-0.15239
																																										P00761	Trypsin OS=Sus scrofa OX=9823 PE=1 SV=1			0.169919	-0.0745168
																																										P06753	Tropomyosin alpha-3 chain OS=Homo sapiens OX=9606 GN=TPM3 PE=1 SV=2	TPM3		0.429866	-0.208092
																																										P60174	Triosephosphate isomerase OS=Homo sapiens OX=9606 GN=TPI1 PE=1 SV=3	TPI1		1.37308	0.546538
																																										P22102	Trifunctional purine biosynthetic protein adenosine-3 OS=Homo sapiens OX=9606 GN=GART PE=1 SV=1	GART		0.0311039	-0.00806701
																																										Q6UWD8	Transmembrane protein C16orf54 OS=Homo sapiens OX=9606 GN=C16orf54 PE=1 SV=1	C16orf54		2.09779	0.511155
																																										Q8IU68	Transmembrane channel-like protein 8 OS=Homo sapiens OX=9606 GN=TMC8 PE=1 SV=1	TMC8		2.21109	0.521213
																																										Q7Z403	Transmembrane channel-like protein 6 OS=Homo sapiens OX=9606 GN=TMC6 PE=1 SV=2	TMC6		2.43148	0.472888
																																										P13693	Translationally-controlled tumor protein OS=Homo sapiens OX=9606 GN=TPT1 PE=1 SV=1	TPT1		0.122975	-0.0364792
																																										P29401	Transketolase OS=Homo sapiens OX=9606 GN=TKT PE=1 SV=3	TKT		0.260924	0.0647117
																																										P55072	Transitional endoplasmic reticulum ATPase OS=Homo sapiens OX=9606 GN=VCP PE=1 SV=4	VCP		1.01846	-0.268364
																																										Q9Y5S1	Transient receptor potential cation channel subfamily V member 2 OS=Homo sapiens OX=9606 GN=TRPV2 PE=1 SV=1	TRPV2		0.0151697	-0.0072605
																																										P37802	Transgelin-2 OS=Homo sapiens OX=9606 GN=TAGLN2 PE=1 SV=3	TAGLN2		1.4299	0.24425
																																										P61586	Transforming protein RhoA OS=Homo sapiens OX=9606 GN=RHOA PE=1 SV=1	RHOA		1.25558	0.591697
																																										P02786	Transferrin receptor protein 1 OS=Homo sapiens OX=9606 GN=TFRC PE=1 SV=2	TFRC		2.36398	-0.541548
																																										Q9UKE5	TRAF2 and NCK-interacting protein kinase OS=Homo sapiens OX=9606 GN=TNIK PE=1 SV=1	TNIK		1.1847	0.328748
																																										Q15025	TNFAIP3-interacting protein 1 OS=Homo sapiens OX=9606 GN=TNIP1 PE=1 SV=2	TNIP1		1.74584	-0.622772
																																										Q13114	TNF receptor-associated factor 3 OS=Homo sapiens OX=9606 GN=TRAF3 PE=1 SV=2	TRAF3		0.827513	-0.434138
																																										Q13077	TNF receptor-associated factor 1 OS=Homo sapiens OX=9606 GN=TRAF1 PE=1 SV=1	TRAF1		1.47303	-0.400961
																																										P05543	Thyroxine-binding globulin OS=Homo sapiens OX=9606 GN=SERPINA7 PE=1 SV=2	SERPINA7		0.058338	-0.0513662
																																										P19971	Thymidine phosphorylase OS=Homo sapiens OX=9606 GN=TYMP PE=1 SV=2	TYMP		1.67118	-0.546443
																																										P07996	Thrombospondin-1 OS=Homo sapiens OX=9606 GN=THBS1 PE=1 SV=2	THBS1		0.0952311	-0.0589004
																																										P26639	Threonine--tRNA ligase, cytoplasmic OS=Homo sapiens OX=9606 GN=TARS PE=1 SV=3	TARS		1.35723	-0.158572
																																										Q9H3M7	Thioredoxin-interacting protein OS=Homo sapiens OX=9606 GN=TXNIP PE=1 SV=1	TXNIP		0.331103	0.151795
																																										P10599	Thioredoxin OS=Homo sapiens OX=9606 GN=TXN PE=1 SV=3	TXN		1.04253	-0.35562
																																										P36897	TGF-beta receptor type-1 OS=Homo sapiens OX=9606 GN=TGFBR1 PE=1 SV=1	TGFBR1		1.0292	-0.392015
																																										Q9ULT0	Tetratricopeptide repeat protein 7A OS=Homo sapiens OX=9606 GN=TTC7A PE=1 SV=3	TTC7A		1.66751	0.265835
																																										Q9UGI8	Testin OS=Homo sapiens OX=9606 GN=TES PE=1 SV=1	TES		0.351729	0.160844
																																										P40227	T-complex protein 1 subunit zeta OS=Homo sapiens OX=9606 GN=CCT6A PE=1 SV=3	CCT6A		1.36761	-0.433439
																																										P50990	T-complex protein 1 subunit theta OS=Homo sapiens OX=9606 GN=CCT8 PE=1 SV=4	CCT8		1.43741	-0.335687
																																										P49368	T-complex protein 1 subunit gamma OS=Homo sapiens OX=9606 GN=CCT3 PE=1 SV=4	CCT3		1.37177	-0.412426
																																										Q99832	T-complex protein 1 subunit eta OS=Homo sapiens OX=9606 GN=CCT7 PE=1 SV=2	CCT7		1.1074	-0.294103
																																										P48643	T-complex protein 1 subunit epsilon OS=Homo sapiens OX=9606 GN=CCT5 PE=1 SV=1	CCT5		0.748151	-0.237788
																																										P50991	T-complex protein 1 subunit delta OS=Homo sapiens OX=9606 GN=CCT4 PE=1 SV=4	CCT4		1.39984	-0.416813
																																										P78371	T-complex protein 1 subunit beta OS=Homo sapiens OX=9606 GN=CCT2 PE=1 SV=4	CCT2		0.757553	-0.248622
																																										P17987	T-complex protein 1 subunit alpha OS=Homo sapiens OX=9606 GN=TCP1 PE=1 SV=1	TCP1		0.721606	-0.296329
																																										P20963	T-cell surface glycoprotein CD3 zeta chain OS=Homo sapiens OX=9606 GN=CD247 PE=1 SV=2	CD247		0.341535	-0.24463
																																										P09693	T-cell surface glycoprotein CD3 gamma chain OS=Homo sapiens OX=9606 GN=CD3G PE=1 SV=1	CD3G		0.00118852	-0.000458717
																																										P07766	T-cell surface glycoprotein CD3 epsilon chain OS=Homo sapiens OX=9606 GN=CD3E PE=1 SV=2	CD3E		0.363642	0.25473
																																										P04234	T-cell surface glycoprotein CD3 delta chain OS=Homo sapiens OX=9606 GN=CD3D PE=1 SV=1	CD3D		0.857722	0.301562
																																										P06729	T-cell surface antigen CD2 OS=Homo sapiens OX=9606 GN=CD2 PE=1 SV=2	CD2		0.820643	-0.474313
																																										P30203	T-cell differentiation antigen CD6 OS=Homo sapiens OX=9606 GN=CD6 PE=1 SV=3	CD6		1.74022	0.37689
																																										Q4KMP7	TBC1 domain family member 10B OS=Homo sapiens OX=9606 GN=TBC1D10B PE=1 SV=3	TBC1D10B		0.17333	0.0513142
																																										Q9Y490	Talin-1 OS=Homo sapiens OX=9606 GN=TLN1 PE=1 SV=3	TLN1		0.0256665	0.00439149
																																										A0A075B6N1	T cell receptor beta variable 19 OS=Homo sapiens OX=9606 GN=TRBV19 PE=1 SV=2	TRBV19		2.04709	0.571701
																																										O00560	Syntenin-1 OS=Homo sapiens OX=9606 GN=SDCBP PE=1 SV=1	SDCBP		0.6587	0.174832
																																										O00186	Syntaxin-binding protein 3 OS=Homo sapiens OX=9606 GN=STXBP3 PE=1 SV=2	STXBP3		0.337236	0.0976873
																																										Q15833	Syntaxin-binding protein 2 OS=Homo sapiens OX=9606 GN=STXBP2 PE=1 SV=2	STXBP2		0.263	0.0787331
																																										Q12846	Syntaxin-4 OS=Homo sapiens OX=9606 GN=STX4 PE=1 SV=2	STX4		0.731735	0.32617
																																										Q13277	Syntaxin-3 OS=Homo sapiens OX=9606 GN=STX3 PE=1 SV=3	STX3		0.640469	0.148182
																																										O75558	Syntaxin-11 OS=Homo sapiens OX=9606 GN=STX11 PE=1 SV=1	STX11		0.360416	0.0804811
																																										O00161	Synaptosomal-associated protein 23 OS=Homo sapiens OX=9606 GN=SNAP23 PE=1 SV=1	SNAP23		0.677952	0.140793
																																										O15498	Synaptobrevin homolog YKT6 OS=Homo sapiens OX=9606 GN=YKT6 PE=1 SV=1	YKT6		0.551559	0.162276
																																										Q96L08	Sushi domain-containing protein 3 OS=Homo sapiens OX=9606 GN=SUSD3 PE=2 SV=1	SUSD3		2.37906	0.856927
																																										P00441	Superoxide dismutase [Cu-Zn] OS=Homo sapiens OX=9606 GN=SOD1 PE=1 SV=2	SOD1		0.0513682	0.0432654
																																										P31948	Stress-induced-phosphoprotein 1 OS=Homo sapiens OX=9606 GN=STIP1 PE=1 SV=1	STIP1		0.197628	-0.0486269
																																										Q9H2G2	STE20-like serine/threonine-protein kinase OS=Homo sapiens OX=9606 GN=SLK PE=1 SV=1	SLK		2.25996	0.604247
																																										P16949	Stathmin OS=Homo sapiens OX=9606 GN=STMN1 PE=1 SV=3	STMN1		0.34473	-0.150307
																																										Q7KZF4	Staphylococcal nuclease domain-containing protein 1 OS=Homo sapiens OX=9606 GN=SND1 PE=1 SV=1	SND1		2.30624	-0.314472
																																										Q9H6Q3	Src-like-adapter 2 OS=Homo sapiens OX=9606 GN=SLA2 PE=1 SV=3	SLA2		1.06565	0.293673
																																										Q86WV1	Src kinase-associated phosphoprotein 1 OS=Homo sapiens OX=9606 GN=SKAP1 PE=1 SV=3	SKAP1		1.60182	0.184323
																																										P23246	Splicing factor, proline- and glutamine-rich OS=Homo sapiens OX=9606 GN=SFPQ PE=1 SV=2	SFPQ		1.18008	-0.450826
																																										O95977	Sphingosine 1-phosphate receptor 4 OS=Homo sapiens OX=9606 GN=S1PR4 PE=1 SV=1	S1PR4		1.39159	0.670506
																																										Q01082	Spectrin beta chain, non-erythrocytic 1 OS=Homo sapiens OX=9606 GN=SPTBN1 PE=1 SV=2	SPTBN1		1.47165	-0.957969
																																										Q15036	Sorting nexin-17 OS=Homo sapiens OX=9606 GN=SNX17 PE=1 SV=1	SNX17		0.682057	-0.1947
																																										Q8NBI5	Solute carrier family 43 member 3 OS=Homo sapiens OX=9606 GN=SLC43A3 PE=1 SV=2	SLC43A3		0.946379	0.262423
																																										P11169	Solute carrier family 2, facilitated glucose transporter member 3 OS=Homo sapiens OX=9606 GN=SLC2A3 PE=1 SV=1	SLC2A3		2.41865	-0.843671
																																										P11166	Solute carrier family 2, facilitated glucose transporter member 1 OS=Homo sapiens OX=9606 GN=SLC2A1 PE=1 SV=2	SLC2A1		0.89225	-0.337072
																																										P54709	Sodium/potassium-transporting ATPase subunit beta-3 OS=Homo sapiens OX=9606 GN=ATP1B3 PE=1 SV=1	ATP1B3		0.000894628	0.00055778
																																										P05026	Sodium/potassium-transporting ATPase subunit beta-1 OS=Homo sapiens OX=9606 GN=ATP1B1 PE=1 SV=1	ATP1B1		1.55118	0.49891
																																										P05023	Sodium/potassium-transporting ATPase subunit alpha-1 OS=Homo sapiens OX=9606 GN=ATP1A1 PE=1 SV=1	ATP1A1		0.595647	0.190181
																																										Q9Y6M7	Sodium bicarbonate cotransporter 3 OS=Homo sapiens OX=9606 GN=SLC4A7 PE=1 SV=2	SLC4A7		0.0369448	-0.0177169
																																										P62318	Small nuclear ribonucleoprotein Sm D3 OS=Homo sapiens OX=9606 GN=SNRPD3 PE=1 SV=1	SNRPD3		1.17423	-0.497485
																																										O75044	SLIT-ROBO Rho GTPase-activating protein 2 OS=Homo sapiens OX=9606 GN=SRGAP2 PE=1 SV=3	SRGAP2		1.70983	-0.281541
																																										Q96DU3	SLAM family member 6 OS=Homo sapiens OX=9606 GN=SLAMF6 PE=1 SV=3	SLAMF6		0.511431	0.105502
																																										Q9P1W8	Signal-regulatory protein gamma OS=Homo sapiens OX=9606 GN=SIRPG PE=1 SV=3	SIRPG		0.00385491	-0.00273544
																																										Q9Y3P8	Signaling threshold-regulating transmembrane adapter 1 OS=Homo sapiens OX=9606 GN=SIT1 PE=1 SV=1	SIT1		1.5884	0.67847
																																										Q13291	Signaling lymphocytic activation molecule OS=Homo sapiens OX=9606 GN=SLAMF1 PE=1 SV=1	SLAMF1		1.56067	-0.429436
																																										P42224	Signal transducer and activator of transcription 1-alpha/beta OS=Homo sapiens OX=9606 GN=STAT1 PE=1 SV=2	STAT1		0.747598	-0.138177
																																										Q9H299	SH3 domain-binding glutamic acid-rich-like protein 3 OS=Homo sapiens OX=9606 GN=SH3BGRL3 PE=1 SV=1	SH3BGRL3		0.258105	0.182198
																																										O60880	SH2 domain-containing protein 1A OS=Homo sapiens OX=9606 GN=SH2D1A PE=1 SV=1	SH2D1A		2.46574	-0.552798
																																										P10768	S-formylglutathione hydrolase OS=Homo sapiens OX=9606 GN=ESD PE=1 SV=2	ESD		0.181399	0.0718857
																																										P02768	Serum albumin OS=Homo sapiens OX=9606 GN=ALB PE=1 SV=2	ALB		0.0627681	-0.0766047
																																										P02769	Serum albumin OS=Bos taurus OX=9913 GN=ALB PE=1 SV=4	ALB		0.0249907	0.0267297
																																										P50453	Serpin B9 OS=Homo sapiens OX=9606 GN=SERPINB9 PE=1 SV=1	SERPINB9		0.720255	-0.146878
																																										P49591	Serine--tRNA ligase, cytoplasmic OS=Homo sapiens OX=9606 GN=SARS PE=1 SV=3	SARS		0.514226	-0.179529
																																										P62136	Serine/threonine-protein phosphatase PP1-alpha catalytic subunit OS=Homo sapiens OX=9606 GN=PPP1CA PE=1 SV=1	PPP1CA		1.36245	0.499162
																																										Q8N8A2	Serine/threonine-protein phosphatase 6 regulatory ankyrin repeat subunit B OS=Homo sapiens OX=9606 GN=ANKRD44 PE=1 SV=3	ANKRD44		0.15223	0.0763526
																																										P53041	Serine/threonine-protein phosphatase 5 OS=Homo sapiens OX=9606 GN=PPP5C PE=1 SV=1	PPP5C		0.148159	0.0302944
																																										P62714	Serine/threonine-protein phosphatase 2A catalytic subunit beta isoform OS=Homo sapiens OX=9606 GN=PPP2CB PE=1 SV=1	PPP2CB		0.44731	-0.155855
																																										P30153	Serine/threonine-protein phosphatase 2A 65 kDa regulatory subunit A alpha isoform OS=Homo sapiens OX=9606 GN=PPP2R1A PE=1 SV=4	PPP2R1A		1.65439	-0.163531
																																										Q66LE6	Serine/threonine-protein phosphatase 2A 55 kDa regulatory subunit B delta isoform OS=Homo sapiens OX=9606 GN=PPP2R2D PE=1 SV=1	PPP2R2D		2.44143	-0.280125
																																										Q9H2K8	Serine/threonine-protein kinase TAO3 OS=Homo sapiens OX=9606 GN=TAOK3 PE=1 SV=2	TAOK3		0.46356	0.136667
																																										Q13177	Serine/threonine-protein kinase PAK 2 OS=Homo sapiens OX=9606 GN=PAK2 PE=1 SV=3	PAK2		0.989575	0.240545
																																										Q16512	Serine/threonine-protein kinase N1 OS=Homo sapiens OX=9606 GN=PKN1 PE=1 SV=2	PKN1		1.04678	0.282784
																																										Q7KZI7	Serine/threonine-protein kinase MARK2 OS=Homo sapiens OX=9606 GN=MARK2 PE=1 SV=2	MARK2		1.85518	0.296526
																																										Q13043	Serine/threonine-protein kinase 4 OS=Homo sapiens OX=9606 GN=STK4 PE=1 SV=2	STK4		0.110143	0.0329667
																																										Q9P289	Serine/threonine-protein kinase 26 OS=Homo sapiens OX=9606 GN=STK26 PE=1 SV=2	STK26		1.34485	0.596566
																																										Q9Y6E0	Serine/threonine-protein kinase 24 OS=Homo sapiens OX=9606 GN=STK24 PE=1 SV=1	STK24		1.03779	0.0885789
																																										O94804	Serine/threonine-protein kinase 10 OS=Homo sapiens OX=9606 GN=STK10 PE=1 SV=1	STK10		1.41041	0.618623
																																										Q86VE9	Serine incorporator 5 OS=Homo sapiens OX=9606 GN=SERINC5 PE=2 SV=1	SERINC5		2.08651	0.988112
																																										Q9UHD8	Septin-9 OS=Homo sapiens OX=9606 GN=SEPT9 PE=1 SV=2	SEPT9		0.64917	0.21475
																																										Q16181	Septin-7 OS=Homo sapiens OX=9606 GN=SEPT7 PE=1 SV=2	SEPT7		0.313119	-0.127905
																																										Q14141	Septin-6 OS=Homo sapiens OX=9606 GN=SEPT6 PE=1 SV=4	SEPT6		0.92117	-0.216929
																																										Q15019	Septin-2 OS=Homo sapiens OX=9606 GN=SEPT2 PE=1 SV=1	SEPT2		0.764784	0.262079
																																										O15127	Secretory carrier-associated membrane protein 2 OS=Homo sapiens OX=9606 GN=SCAMP2 PE=1 SV=2	SCAMP2		0.00511761	-0.00369656
																																										O43865	S-adenosylhomocysteine hydrolase-like protein 1 OS=Homo sapiens OX=9606 GN=AHCYL1 PE=1 SV=2	AHCYL1		0.24988	-0.118746
																																										P22087	rRNA 2'-O-methyltransferase fibrillarin OS=Homo sapiens OX=9606 GN=FBL PE=1 SV=2	FBL		0.832443	-0.410887
																																										P51812	Ribosomal protein S6 kinase alpha-3 OS=Homo sapiens OX=9606 GN=RPS6KA3 PE=1 SV=1	RPS6KA3		0.421454	-0.11937
																																										Q15418	Ribosomal protein S6 kinase alpha-1 OS=Homo sapiens OX=9606 GN=RPS6KA1 PE=1 SV=2	RPS6KA1		0.439373	-0.150645
																																										P84095	Rho-related GTP-binding protein RhoG OS=Homo sapiens OX=9606 GN=RHOG PE=1 SV=1	RHOG		1.30081	0.270342
																																										Q92888	Rho guanine nucleotide exchange factor 1 OS=Homo sapiens OX=9606 GN=ARHGEF1 PE=1 SV=2	ARHGEF1		0.0932075	0.0167814
																																										Q9BRR9	Rho GTPase-activating protein 9 OS=Homo sapiens OX=9606 GN=ARHGAP9 PE=1 SV=2	ARHGAP9		0.289516	-0.214544
																																										Q92619	Rho GTPase-activating protein 45 OS=Homo sapiens OX=9606 GN=ARHGAP45 PE=1 SV=2	ARHGAP45		0.113503	0.0294795
																																										Q7Z6I6	Rho GTPase-activating protein 30 OS=Homo sapiens OX=9606 GN=ARHGAP30 PE=1 SV=3	ARHGAP30		1.05508	0.292723
																																										Q68EM7	Rho GTPase-activating protein 17 OS=Homo sapiens OX=9606 GN=ARHGAP17 PE=1 SV=1	ARHGAP17		1.34935	0.209409
																																										P52566	Rho GDP-dissociation inhibitor 2 OS=Homo sapiens OX=9606 GN=ARHGDIB PE=1 SV=3	ARHGDIB		0.127835	0.0745791
																																										P52565	Rho GDP-dissociation inhibitor 1 OS=Homo sapiens OX=9606 GN=ARHGDIA PE=1 SV=3	ARHGDIA		0.702934	0.290112
																																										Q9Y4F9	Rho family-interacting cell polarization regulator 2 OS=Homo sapiens OX=9606 GN=RIPOR2 PE=1 SV=4	RIPOR2		1.72669	0.784143
																																										O43566	Regulator of G-protein signaling 14 OS=Homo sapiens OX=9606 GN=RGS14 PE=1 SV=4	RGS14		1.04767	0.20691
																																										Q12913	Receptor-type tyrosine-protein phosphatase eta OS=Homo sapiens OX=9606 GN=PTPRJ PE=1 SV=3	PTPRJ		0.587241	-0.137806
																																										P08575	Receptor-type tyrosine-protein phosphatase C OS=Homo sapiens OX=9606 GN=PTPRC PE=1 SV=3	PTPRC		0.826078	0.311993
																																										P18433	Receptor-type tyrosine-protein phosphatase alpha OS=Homo sapiens OX=9606 GN=PTPRA PE=1 SV=3	PTPRA		0.89177	0.179501
																																										P63244	Receptor of activated protein C kinase 1 OS=Homo sapiens OX=9606 GN=RACK1 PE=1 SV=3	RACK1		1.63871	-0.924838
																																										P62070	Ras-related protein R-Ras2 OS=Homo sapiens OX=9606 GN=RRAS2 PE=1 SV=1	RRAS2		0.712394	0.289009
																																										P10301	Ras-related protein R-Ras OS=Homo sapiens OX=9606 GN=RRAS PE=1 SV=1	RRAS		0.202536	-0.0971109
																																										Q9Y3L5	Ras-related protein Rap-2c OS=Homo sapiens OX=9606 GN=RAP2C PE=1 SV=1	RAP2C		1.6062	0.420198
																																										P61225	Ras-related protein Rap-2b OS=Homo sapiens OX=9606 GN=RAP2B PE=1 SV=1	RAP2B		1.09202	0.355413
																																										P61224	Ras-related protein Rap-1b OS=Homo sapiens OX=9606 GN=RAP1B PE=1 SV=1	RAP1B		1.19565	0.219161
																																										P62834	Ras-related protein Rap-1A OS=Homo sapiens OX=9606 GN=RAP1A PE=1 SV=1	RAP1A		1.30783	0.255377
																																										P11234	Ras-related protein Ral-B OS=Homo sapiens OX=9606 GN=RALB PE=1 SV=1	RALB		0.954321	0.37844
																																										P11233	Ras-related protein Ral-A OS=Homo sapiens OX=9606 GN=RALA PE=1 SV=1	RALA		1.31107	0.409617
																																										Q92930	Ras-related protein Rab-8B OS=Homo sapiens OX=9606 GN=RAB8B PE=1 SV=2	RAB8B		0.433109	0.249132
																																										P61006	Ras-related protein Rab-8A OS=Homo sapiens OX=9606 GN=RAB8A PE=1 SV=1	RAB8A		1.18979	0.402933
																																										P51149	Ras-related protein Rab-7a OS=Homo sapiens OX=9606 GN=RAB7A PE=1 SV=1	RAB7A		1.11508	0.31164
																																										P51148	Ras-related protein Rab-5C OS=Homo sapiens OX=9606 GN=RAB5C PE=1 SV=2	RAB5C		0.968124	0.207806
																																										P61020	Ras-related protein Rab-5B OS=Homo sapiens OX=9606 GN=RAB5B PE=1 SV=1	RAB5B		1.00112	0.387766
																																										P20339	Ras-related protein Rab-5A OS=Homo sapiens OX=9606 GN=RAB5A PE=1 SV=2	RAB5A		0.768448	0.398402
																																										Q15286	Ras-related protein Rab-35 OS=Homo sapiens OX=9606 GN=RAB35 PE=1 SV=1	RAB35		0.158305	0.0729934
																																										Q8WUD1	Ras-related protein Rab-2B OS=Homo sapiens OX=9606 GN=RAB2B PE=1 SV=1	RAB2B		0.719629	-0.45894
																																										P51159	Ras-related protein Rab-27A OS=Homo sapiens OX=9606 GN=RAB27A PE=1 SV=3	RAB27A		0.06919	0.0245643
																																										Q9H0U4	Ras-related protein Rab-1B OS=Homo sapiens OX=9606 GN=RAB1B PE=1 SV=1	RAB1B		0.32759	0.122872
																																										P62820	Ras-related protein Rab-1A OS=Homo sapiens OX=9606 GN=RAB1A PE=1 SV=3	RAB1A		0.227324	0.108498
																																										P61106	Ras-related protein Rab-14 OS=Homo sapiens OX=9606 GN=RAB14 PE=1 SV=4	RAB14		0.119996	-0.0162186
																																										Q15907	Ras-related protein Rab-11B OS=Homo sapiens OX=9606 GN=RAB11B PE=1 SV=4	RAB11B		1.37102	0.319137
																																										P61026	Ras-related protein Rab-10 OS=Homo sapiens OX=9606 GN=RAB10 PE=1 SV=1	RAB10		1.01052	0.266475
																																										P15153	Ras-related C3 botulinum toxin substrate 2 OS=Homo sapiens OX=9606 GN=RAC2 PE=1 SV=1	RAC2		1.09084	0.392134
																																										P63000	Ras-related C3 botulinum toxin substrate 1 OS=Homo sapiens OX=9606 GN=RAC1 PE=1 SV=1	RAC1		0.0512812	-0.00889111
																																										Q15404	Ras suppressor protein 1 OS=Homo sapiens OX=9606 GN=RSU1 PE=1 SV=3	RSU1		1.09367	0.332657
																																										Q86YV0	RAS protein activator like-3 OS=Homo sapiens OX=9606 GN=RASAL3 PE=1 SV=2	RASAL3		1.36567	0.17711
																																										Q13576	Ras GTPase-activating-like protein IQGAP2 OS=Homo sapiens OX=9606 GN=IQGAP2 PE=1 SV=4	IQGAP2		2.33062	0.648439
																																										P46940	Ras GTPase-activating-like protein IQGAP1 OS=Homo sapiens OX=9606 GN=IQGAP1 PE=1 SV=1	IQGAP1		1.13209	0.314237
																																										Q14644	Ras GTPase-activating protein 3 OS=Homo sapiens OX=9606 GN=RASA3 PE=1 SV=3	RASA3		1.76578	0.386701
																																										Q15283	Ras GTPase-activating protein 2 OS=Homo sapiens OX=9606 GN=RASA2 PE=1 SV=3	RASA2		0.179835	0.0443615
																																										Q14699	Raftlin OS=Homo sapiens OX=9606 GN=RFTN1 PE=1 SV=4	RFTN1		0.824313	0.491561
																																										P35241	Radixin OS=Homo sapiens OX=9606 GN=RDX PE=1 SV=1	RDX		0.509247	0.233124
																																										P50395	Rab GDP dissociation inhibitor beta OS=Homo sapiens OX=9606 GN=GDI2 PE=1 SV=2	GDI2		0.360957	0.128404
																																										P14618	Pyruvate kinase PKM OS=Homo sapiens OX=9606 GN=PKM PE=1 SV=4	PKM		0.817929	-0.194344
																																										Q6DN03	Putative histone H2B type 2-C OS=Homo sapiens OX=9606 GN=HIST2H2BC PE=5 SV=3	HIST2H2BC		1.20259	-0.802207
																																										P55786	Puromycin-sensitive aminopeptidase OS=Homo sapiens OX=9606 GN=NPEPPS PE=1 SV=2	NPEPPS		0.0899832	-0.0264649
																																										P00491	Purine nucleoside phosphorylase OS=Homo sapiens OX=9606 GN=PNP PE=1 SV=2	PNP		1.08167	-0.187714
																																										Q14242	P-selectin glycoprotein ligand 1 OS=Homo sapiens OX=9606 GN=SELPLG PE=1 SV=1	SELPLG		2.12867	0.425935
																																										Q99497	Protein/nucleic acid deglycase DJ-1 OS=Homo sapiens OX=9606 GN=PARK7 PE=1 SV=2	PARK7		0.827081	0.248926
																																										O75695	Protein XRP2 OS=Homo sapiens OX=9606 GN=RP2 PE=1 SV=4	RP2		0.479629	0.155201
																																										Q14761	Protein tyrosine phosphatase receptor type C-associated protein OS=Homo sapiens OX=9606 GN=PTPRCAP PE=1 SV=1	PTPRCAP		0.511326	0.242978
																																										Q9C0H2	Protein tweety homolog 3 OS=Homo sapiens OX=9606 GN=TTYH3 PE=1 SV=3	TTYH3		1.37656	0.616154
																																										Q8N1K5	Protein THEMIS OS=Homo sapiens OX=9606 GN=THEMIS PE=1 SV=3	THEMIS		1.19717	0.422582
																																										Q14160	Protein scribble homolog OS=Homo sapiens OX=9606 GN=SCRIB PE=1 SV=4	SCRIB		1.15638	0.255675
																																										P26447	Protein S100-A4 OS=Homo sapiens OX=9606 GN=S100A4 PE=1 SV=1	S100A4		0.664574	-0.40192
																																										P31949	Protein S100-A11 OS=Homo sapiens OX=9606 GN=S100A11 PE=1 SV=2	S100A11		1.02735	-0.289156
																																										Q96T49	Protein phosphatase 1 regulatory inhibitor subunit 16B OS=Homo sapiens OX=9606 GN=PPP1R16B PE=1 SV=1	PPP1R16B		1.80893	0.382972
																																										Q9BZQ8	Protein Niban OS=Homo sapiens OX=9606 GN=FAM129A PE=1 SV=1	FAM129A		0.499319	-0.188467
																																										Q92597	Protein NDRG1 OS=Homo sapiens OX=9606 GN=NDRG1 PE=1 SV=1	NDRG1		0.463784	0.273338
																																										P24723	Protein kinase C eta type OS=Homo sapiens OX=9606 GN=PRKCH PE=1 SV=4	PRKCH		1.25383	0.525647
																																										P05771	Protein kinase C beta type OS=Homo sapiens OX=9606 GN=PRKCB PE=1 SV=4	PRKCB		0.675296	-0.307659
																																										Q9UNF0	Protein kinase C and casein kinase substrate in neurons protein 2 OS=Homo sapiens OX=9606 GN=PACSIN2 PE=1 SV=2	PACSIN2		0.945502	-0.208537
																																										Q9NUQ9	Protein FAM49B OS=Homo sapiens OX=9606 GN=FAM49B PE=1 SV=1	FAM49B		1.36508	0.210194
																																										P22794	Protein EVI2A OS=Homo sapiens OX=9606 GN=EVI2A PE=2 SV=2	EVI2A		0.555587	0.166333
																																										P30101	Protein disulfide-isomerase A3 OS=Homo sapiens OX=9606 GN=PDIA3 PE=1 SV=4	PDIA3		0.986686	-0.421225
																																										O60610	Protein diaphanous homolog 1 OS=Homo sapiens OX=9606 GN=DIAPH1 PE=1 SV=2	DIAPH1		0.0865439	-0.0280136
																																										P35659	Protein DEK OS=Homo sapiens OX=9606 GN=DEK PE=1 SV=1	DEK		1.28211	-0.861819
																																										P11171	Protein 4.1 OS=Homo sapiens OX=9606 GN=EPB41 PE=1 SV=4	EPB41		0.689563	0.197579
																																										P28065	Proteasome subunit beta type-9 OS=Homo sapiens OX=9606 GN=PSMB9 PE=1 SV=2	PSMB9		0.978714	-0.228061
																																										P28070	Proteasome subunit beta type-4 OS=Homo sapiens OX=9606 GN=PSMB4 PE=1 SV=4	PSMB4		0.680833	-0.186543
																																										P40306	Proteasome subunit beta type-10 OS=Homo sapiens OX=9606 GN=PSMB10 PE=1 SV=1	PSMB10		0.711065	-0.757271
																																										Q8TAA3	Proteasome subunit alpha-type 8 OS=Homo sapiens OX=9606 GN=PSMA8 PE=2 SV=3	PSMA8		0.510777	-0.213371
																																										P60900	Proteasome subunit alpha type-6 OS=Homo sapiens OX=9606 GN=PSMA6 PE=1 SV=1	PSMA6		0.9974	-0.600624
																																										P28066	Proteasome subunit alpha type-5 OS=Homo sapiens OX=9606 GN=PSMA5 PE=1 SV=3	PSMA5		0.293173	-0.0852143
																																										P25789	Proteasome subunit alpha type-4 OS=Homo sapiens OX=9606 GN=PSMA4 PE=1 SV=1	PSMA4		0.430985	-0.182171
																																										P25787	Proteasome subunit alpha type-2 OS=Homo sapiens OX=9606 GN=PSMA2 PE=1 SV=2	PSMA2		1.10102	-0.359621
																																										P25786	Proteasome subunit alpha type-1 OS=Homo sapiens OX=9606 GN=PSMA1 PE=1 SV=1	PSMA1		0.424588	-0.183933
																																										Q06323	Proteasome activator complex subunit 1 OS=Homo sapiens OX=9606 GN=PSME1 PE=1 SV=1	PSME1		0.950771	-0.310133
																																										O43586	Proline-serine-threonine phosphatase-interacting protein 1 OS=Homo sapiens OX=9606 GN=PSTPIP1 PE=1 SV=1	PSTPIP1		1.11742	-0.485216
																																										Q9UQ80	Proliferation-associated protein 2G4 OS=Homo sapiens OX=9606 GN=PA2G4 PE=1 SV=3	PA2G4		1.54227	-0.443912
																																										P12004	Proliferating cell nuclear antigen OS=Homo sapiens OX=9606 GN=PCNA PE=1 SV=1	PCNA		0.551784	-0.195403
																																										O75340	Programmed cell death protein 6 OS=Homo sapiens OX=9606 GN=PDCD6 PE=1 SV=1	PDCD6		1.99066	0.4049
																																										Q9BUL8	Programmed cell death protein 10 OS=Homo sapiens OX=9606 GN=PDCD10 PE=1 SV=1	PDCD10		0.772894	0.16926
																																										Q8WUM4	Programmed cell death 6-interacting protein OS=Homo sapiens OX=9606 GN=PDCD6IP PE=1 SV=1	PDCD6IP		0.803789	0.239612
																																										P07737	Profilin-1 OS=Homo sapiens OX=9606 GN=PFN1 PE=1 SV=2	PFN1		0.73448	0.306243
																																										O14626	Probable G-protein coupled receptor 171 OS=Homo sapiens OX=9606 GN=GPR171 PE=2 SV=1	GPR171		0.149896	0.0459006
																																										O95786	Probable ATP-dependent RNA helicase DDX58 OS=Homo sapiens OX=9606 GN=DDX58 PE=1 SV=2	DDX58		0.299423	-0.0978345
																																										O43143	Pre-mRNA-splicing factor ATP-dependent RNA helicase DHX15 OS=Homo sapiens OX=9606 GN=DHX15 PE=1 SV=2	DHX15		0.740043	-0.449069
																																										O75400	Pre-mRNA-processing factor 40 homolog A OS=Homo sapiens OX=9606 GN=PRPF40A PE=1 SV=2	PRPF40A		0.415154	-0.163122
																																										P26599	Polypyrimidine tract-binding protein 1 OS=Homo sapiens OX=9606 GN=PTBP1 PE=1 SV=1	PTBP1		0.832971	-0.28634
																																										P11940	Polyadenylate-binding protein 1 OS=Homo sapiens OX=9606 GN=PABPC1 PE=1 SV=2	PABPC1		2.44926	-0.605995
																																										Q15365	Poly(rC)-binding protein 1 OS=Homo sapiens OX=9606 GN=PCBP1 PE=1 SV=2	PCBP1		0.492278	0.248981
																																										P09874	Poly [ADP-ribose] polymerase 1 OS=Homo sapiens OX=9606 GN=PARP1 PE=1 SV=4	PARP1		0.44508	0.242295
																																										O15031	Plexin-B2 OS=Homo sapiens OX=9606 GN=PLXNB2 PE=1 SV=3	PLXNB2		2.29398	0.626406
																																										Q9HCM2	Plexin-A4 OS=Homo sapiens OX=9606 GN=PLXNA4 PE=1 SV=4	PLXNA4		1.56722	0.317925
																																										P13796	Plastin-2 OS=Homo sapiens OX=9606 GN=LCP1 PE=1 SV=6	LCP1		0.412063	0.207462
																																										P23634	Plasma membrane calcium-transporting ATPase 4 OS=Homo sapiens OX=9606 GN=ATP2B4 PE=1 SV=2	ATP2B4		0.419469	-0.143525
																																										P36955	Pigment epithelium-derived factor OS=Homo sapiens OX=9606 GN=SERPINF1 PE=1 SV=4	SERPINF1		0.0459885	-0.0234637
																																										Q6NYC8	Phostensin OS=Homo sapiens OX=9606 GN=PPP1R18 PE=1 SV=1	PPP1R18		2.04701	0.526812
																																										Q9NWQ8	Phosphoprotein associated with glycosphingolipid-enriched microdomains 1 OS=Homo sapiens OX=9606 GN=PAG1 PE=1 SV=2	PAG1		2.00757	0.921321
																																										Q8NB49	Phospholipid-transporting ATPase IG OS=Homo sapiens OX=9606 GN=ATP11C PE=1 SV=3	ATP11C		1.79809	0.522985
																																										O15162	Phospholipid scramblase 1 OS=Homo sapiens OX=9606 GN=PLSCR1 PE=1 SV=1	PLSCR1		0.301961	-0.0935485
																																										P18669	Phosphoglycerate mutase 1 OS=Homo sapiens OX=9606 GN=PGAM1 PE=1 SV=2	PGAM1		0.922095	0.35766
																																										P00558	Phosphoglycerate kinase 1 OS=Homo sapiens OX=9606 GN=PGK1 PE=1 SV=3	PGK1		1.96806	0.78107
																																										P36871	Phosphoglucomutase-1 OS=Homo sapiens OX=9606 GN=PGM1 PE=1 SV=3	PGM1		1.00452	0.47154
																																										P48426	Phosphatidylinositol 5-phosphate 4-kinase type-2 alpha OS=Homo sapiens OX=9606 GN=PIP4K2A PE=1 SV=2	PIP4K2A		0.879985	0.261897
																																										Q92835	Phosphatidylinositol 3,4,5-trisphosphate 5-phosphatase 1 OS=Homo sapiens OX=9606 GN=INPP5D PE=1 SV=2	INPP5D		1.19809	-0.89264
																																										P30086	Phosphatidylethanolamine-binding protein 1 OS=Homo sapiens OX=9606 GN=PEBP1 PE=1 SV=3	PEBP1		1.59329	0.406331
																																										Q8NDX1	PH and SEC7 domain-containing protein 4 OS=Homo sapiens OX=9606 GN=PSD4 PE=1 SV=2	PSD4		0.794876	0.10665
																																										P32119	Peroxiredoxin-2 OS=Homo sapiens OX=9606 GN=PRDX2 PE=1 SV=5	PRDX2		0.0163893	0.00473624
																																										Q06830	Peroxiredoxin-1 OS=Homo sapiens OX=9606 GN=PRDX1 PE=1 SV=1	PRDX1		0.564834	-0.183957
																																										P14222	Perforin-1 OS=Homo sapiens OX=9606 GN=PRF1 PE=1 SV=1	PRF1		1.66108	-0.361436
																																										P23284	Peptidyl-prolyl cis-trans isomerase B OS=Homo sapiens OX=9606 GN=PPIB PE=1 SV=2	PPIB		2.32309	-0.748752
																																										P62937	Peptidyl-prolyl cis-trans isomerase A OS=Homo sapiens OX=9606 GN=PPIA PE=1 SV=2	PPIA		1.71716	0.596448
																																										Q9C0B5	Palmitoyltransferase ZDHHC5 OS=Homo sapiens OX=9606 GN=ZDHHC5 PE=1 SV=2	ZDHHC5		1.78901	0.436964
																																										Q92882	Osteoclast-stimulating factor 1 OS=Homo sapiens OX=9606 GN=OSTF1 PE=1 SV=2	OSTF1		0.0264616	-0.00739902
																																										Q9NTK5	Obg-like ATPase 1 OS=Homo sapiens OX=9606 GN=OLA1 PE=1 SV=2	OLA1		0.737936	0.244337
																																										Q99733	Nucleosome assembly protein 1-like 4 OS=Homo sapiens OX=9606 GN=NAP1L4 PE=1 SV=1	NAP1L4		0.0432388	0.0205588
																																										P55209	Nucleosome assembly protein 1-like 1 OS=Homo sapiens OX=9606 GN=NAP1L1 PE=1 SV=1	NAP1L1		1.32488	-0.409656
																																										P22392	Nucleoside diphosphate kinase B OS=Homo sapiens OX=9606 GN=NME2 PE=1 SV=1	NME2		0.861764	0.226566
																																										P06748	Nucleophosmin OS=Homo sapiens OX=9606 GN=NPM1 PE=1 SV=2	NPM1		0.740458	-0.254423
																																										P19338	Nucleolin OS=Homo sapiens OX=9606 GN=NCL PE=1 SV=3	NCL		0.872326	-0.507829
																																										Q9NR30	Nucleolar RNA helicase 2 OS=Homo sapiens OX=9606 GN=DDX21 PE=1 SV=5	DDX21		0.598837	-0.603951
																																										O00567	Nucleolar protein 56 OS=Homo sapiens OX=9606 GN=NOP56 PE=1 SV=4	NOP56		0.339492	-0.124015
																																										P67809	Nuclease-sensitive element-binding protein 1 OS=Homo sapiens OX=9606 GN=YBX1 PE=1 SV=3	YBX1		1.3853	-0.808726
																																										Q92542	Nicastrin OS=Homo sapiens OX=9606 GN=NCSTN PE=1 SV=2	NCSTN		0.509356	-0.11836
																																										Q15758	Neutral amino acid transporter B(0) OS=Homo sapiens OX=9606 GN=SLC1A5 PE=1 SV=2	SLC1A5		0.264434	-0.153849
																																										P43007	Neutral amino acid transporter A OS=Homo sapiens OX=9606 GN=SLC1A4 PE=1 SV=1	SLC1A4		0.19417	0.0397377
																																										Q9Y639	Neuroplastin OS=Homo sapiens OX=9606 GN=NPTN PE=1 SV=2	NPTN		0.746195	-0.375109
																																										Q09666	Neuroblast differentiation-associated protein AHNAK OS=Homo sapiens OX=9606 GN=AHNAK PE=1 SV=2	AHNAK		0.252714	-0.119118
																																										P55160	Nck-associated protein 1-like OS=Homo sapiens OX=9606 GN=NCKAP1L PE=1 SV=3	NCKAP1L		0.334865	0.0808056
																																										O14745	Na(+)/H(+) exchange regulatory cofactor NHE-RF1 OS=Homo sapiens OX=9606 GN=SLC9A3R1 PE=1 SV=4	SLC9A3R1		2.06903	0.929864
																																										O95865	N(G),N(G)-dimethylarginine dimethylaminohydrolase 2 OS=Homo sapiens OX=9606 GN=DDAH2 PE=1 SV=1	DDAH2		1.02788	0.288037
																																										O95248	Myotubularin-related protein 5 OS=Homo sapiens OX=9606 GN=SBF1 PE=1 SV=4	SBF1		0.368216	0.189324
																																										P35579	Myosin-9 OS=Homo sapiens OX=9606 GN=MYH9 PE=1 SV=4	MYH9		0.498284	-0.157943
																																										O14950	Myosin regulatory light chain 12B OS=Homo sapiens OX=9606 GN=MYL12B PE=1 SV=2	MYL12B		0.433755	0.0682495
																																										P60660	Myosin light polypeptide 6 OS=Homo sapiens OX=9606 GN=MYL6 PE=1 SV=2	MYL6		0.605118	0.159527
																																										Q96S97	Myeloid-associated differentiation marker OS=Homo sapiens OX=9606 GN=MYADM PE=1 SV=2	MYADM		0.847252	0.196685
																																										Q9H7P6	Multivesicular body subunit 12B OS=Homo sapiens OX=9606 GN=MVB12B PE=1 SV=2	MVB12B		1.13735	0.209
																																										P33527	Multidrug resistance-associated protein 1 OS=Homo sapiens OX=9606 GN=ABCC1 PE=1 SV=3	ABCC1		0.955495	0.181956
																																										O15427	Monocarboxylate transporter 4 OS=Homo sapiens OX=9606 GN=SLC16A3 PE=1 SV=1	SLC16A3		0.638023	0.287106
																																										O60669	Monocarboxylate transporter 2 OS=Homo sapiens OX=9606 GN=SLC16A7 PE=1 SV=2	SLC16A7		0.82575	0.711658
																																										Q7L9L4	MOB kinase activator 1B OS=Homo sapiens OX=9606 GN=MOB1B PE=1 SV=3	MOB1B		0.311221	0.0837819
																																										O95819	Mitogen-activated protein kinase kinase kinase kinase 4 OS=Homo sapiens OX=9606 GN=MAP4K4 PE=1 SV=2	MAP4K4		2.14341	0.8494
																																										P28482	Mitogen-activated protein kinase 1 OS=Homo sapiens OX=9606 GN=MAPK1 PE=1 SV=3	MAPK1		0.228323	-0.0501588
																																										Q8WV92	MIT domain-containing protein 1 OS=Homo sapiens OX=9606 GN=MITD1 PE=1 SV=1	MITD1		1.28022	-0.551611
																																										Q8N4C8	Misshapen-like kinase 1 OS=Homo sapiens OX=9606 GN=MINK1 PE=1 SV=2	MINK1		1.19257	0.339061
																																										P40925	Malate dehydrogenase, cytoplasmic OS=Homo sapiens OX=9606 GN=MDH1 PE=1 SV=4	MDH1		0.961483	0.376173
																																										Q14764	Major vault protein OS=Homo sapiens OX=9606 GN=MVP PE=1 SV=4	MVP		1.0537	-0.410778
																																										Q5T2T1	MAGUK p55 subfamily member 7 OS=Homo sapiens OX=9606 GN=MPP7 PE=1 SV=1	MPP7		2.44585	0.515649
																																										P40121	Macrophage-capping protein OS=Homo sapiens OX=9606 GN=CAPG PE=1 SV=2	CAPG		2.49746	0.611209
																																										P11279	Lysosome-associated membrane glycoprotein 1 OS=Homo sapiens OX=9606 GN=LAMP1 PE=1 SV=3	LAMP1		0.822912	-0.178031
																																										P33241	Lymphocyte-specific protein 1 OS=Homo sapiens OX=9606 GN=LSP1 PE=1 SV=1	LSP1		2.06802	0.419565
																																										Q13094	Lymphocyte cytosolic protein 2 OS=Homo sapiens OX=9606 GN=LCP2 PE=1 SV=1	LCP2		1.12696	0.250767
																																										P05455	Lupus La protein OS=Homo sapiens OX=9606 GN=SSB PE=1 SV=2	SSB		1.56793	-0.829359
																																										P51884	Lumican OS=Homo sapiens OX=9606 GN=LUM PE=1 SV=2	LUM		0.264418	-0.0753505
																																										O60488	Long-chain-fatty-acid--CoA ligase 4 OS=Homo sapiens OX=9606 GN=ACSL4 PE=1 SV=2	ACSL4		0.17276	-0.059646
																																										P07195	L-lactate dehydrogenase B chain OS=Homo sapiens OX=9606 GN=LDHB PE=1 SV=2	LDHB		1.29867	0.519579
																																										P00338	L-lactate dehydrogenase A chain OS=Homo sapiens OX=9606 GN=LDHA PE=1 SV=2	LDHA		1.51375	0.804023
																																										O43561	Linker for activation of T-cells family member 1 OS=Homo sapiens OX=9606 GN=LAT PE=1 SV=1	LAT		0.416822	0.155326
																																										Q14847	LIM and SH3 domain protein 1 OS=Homo sapiens OX=9606 GN=LASP1 PE=1 SV=2	LASP1		1.26817	0.321796
																																										Q6GTX8	Leukocyte-associated immunoglobulin-like receptor 1 OS=Homo sapiens OX=9606 GN=LAIR1 PE=1 SV=1	LAIR1		1.51538	0.438505
																																										Q08722	Leukocyte surface antigen CD47 OS=Homo sapiens OX=9606 GN=CD47 PE=1 SV=1	CD47		1.56283	0.39591
																																										P30740	Leukocyte elastase inhibitor OS=Homo sapiens OX=9606 GN=SERPINB1 PE=1 SV=1	SERPINB1		0.425269	-0.0879733
																																										Q8N9N7	Leucine-rich repeat-containing protein 57 OS=Homo sapiens OX=9606 GN=LRRC57 PE=1 SV=1	LRRC57		0.301225	-0.0669763
																																										O75427	Leucine-rich repeat and calponin homology domain-containing protein 4 OS=Homo sapiens OX=9606 GN=LRCH4 PE=1 SV=2	LRCH4		1.23456	0.427283
																																										Q96II8	Leucine-rich repeat and calponin homology domain-containing protein 3 OS=Homo sapiens OX=9606 GN=LRCH3 PE=1 SV=2	LRCH3		0.475507	-0.127409
																																										Q9H400	Lck-interacting transmembrane adapter 1 OS=Homo sapiens OX=9606 GN=LIME1 PE=1 SV=1	LIME1		0.939909	0.164642
																																										Q01650	Large neutral amino acids transporter small subunit 1 OS=Homo sapiens OX=9606 GN=SLC7A5 PE=1 SV=2	SLC7A5		1.75171	-0.826205
																																										Q14739	Lamin-B receptor OS=Homo sapiens OX=9606 GN=LBR PE=1 SV=2	LBR		1.22245	-0.849713
																																										Q04760	Lactoylglutathione lyase OS=Homo sapiens OX=9606 GN=GLO1 PE=1 SV=4	GLO1		0.299242	0.0808997
																																										P02788	Lactotransferrin OS=Homo sapiens OX=9606 GN=LTF PE=1 SV=6	LTF		0.283867	-0.215997
																																										Q08431	Lactadherin OS=Homo sapiens OX=9606 GN=MFGE8 PE=1 SV=2	MFGE8		1.42367	0.411789
																																										P04259	Keratin, type II cytoskeletal 6B OS=Homo sapiens OX=9606 GN=KRT6B PE=1 SV=5	KRT6B		0.588653	0.791519
																																										P02538	Keratin, type II cytoskeletal 6A OS=Homo sapiens OX=9606 GN=KRT6A PE=1 SV=3	KRT6A		0.220691	0.475567
																																										P13647	Keratin, type II cytoskeletal 5 OS=Homo sapiens OX=9606 GN=KRT5 PE=1 SV=3	KRT5		0.245105	0.32131
																																										P35908	Keratin, type II cytoskeletal 2 epidermal OS=Homo sapiens OX=9606 GN=KRT2 PE=1 SV=2	KRT2		0.452166	-0.28712
																																										P04264	Keratin, type II cytoskeletal 1 OS=Homo sapiens OX=9606 GN=KRT1 PE=1 SV=6	KRT1		0.359821	-0.253661
																																										P35527	Keratin, type I cytoskeletal 9 OS=Homo sapiens OX=9606 GN=KRT9 PE=1 SV=3	KRT9		0.328533	-0.267251
																																										Q04695	Keratin, type I cytoskeletal 17 OS=Homo sapiens OX=9606 GN=KRT17 PE=1 SV=2	KRT17		0.554858	0.841201
																																										P08779	Keratin, type I cytoskeletal 16 OS=Homo sapiens OX=9606 GN=KRT16 PE=1 SV=4	KRT16		0.379883	0.705198
																																										P02533	Keratin, type I cytoskeletal 14 OS=Homo sapiens OX=9606 GN=KRT14 PE=1 SV=4	KRT14		0.315416	0.447461
																																										P13645	Keratin, type I cytoskeletal 10 OS=Homo sapiens OX=9606 GN=KRT10 PE=1 SV=6	KRT10		0.359613	-0.244144
																																										P53990	IST1 homolog OS=Homo sapiens OX=9606 GN=IST1 PE=1 SV=1	IST1		1.24371	-0.215623
																																										P41252	Isoleucine--tRNA ligase, cytoplasmic OS=Homo sapiens OX=9606 GN=IARS PE=1 SV=2	IARS		0.546466	-0.22323
																																										Q13478	Interleukin-18 receptor 1 OS=Homo sapiens OX=9606 GN=IL18R1 PE=1 SV=1	IL18R1		0.711214	0.131508
																																										Q12905	Interleukin enhancer-binding factor 2 OS=Homo sapiens OX=9606 GN=ILF2 PE=1 SV=2	ILF2		0.640358	-0.623619
																																										P20591	Interferon-induced GTP-binding protein Mx1 OS=Homo sapiens OX=9606 GN=MX1 PE=1 SV=4	MX1		1.47201	-0.489081
																																										P32942	Intercellular adhesion molecule 3 OS=Homo sapiens OX=9606 GN=ICAM3 PE=1 SV=2	ICAM3		0.847019	0.235577
																																										P05362	Intercellular adhesion molecule 1 OS=Homo sapiens OX=9606 GN=ICAM1 PE=1 SV=2	ICAM1		0.141689	-0.0413164
																																										P19823	Inter-alpha-trypsin inhibitor heavy chain H2 OS=Homo sapiens OX=9606 GN=ITIH2 PE=1 SV=2	ITIH2		0.129524	-0.0740833
																																										P26010	Integrin beta-7 OS=Homo sapiens OX=9606 GN=ITGB7 PE=1 SV=1	ITGB7		2.16784	0.741431
																																										P05107	Integrin beta-2 OS=Homo sapiens OX=9606 GN=ITGB2 PE=1 SV=2	ITGB2		0.59257	-0.284633
																																										P05556	Integrin beta-1 OS=Homo sapiens OX=9606 GN=ITGB1 PE=1 SV=2	ITGB1		0.18579	-0.0872632
																																										P20702	Integrin alpha-X OS=Homo sapiens OX=9606 GN=ITGAX PE=1 SV=3	ITGAX		1.67051	-0.375164
																																										P20701	Integrin alpha-L OS=Homo sapiens OX=9606 GN=ITGAL PE=1 SV=3	ITGAL		0.713488	-0.369259
																																										P08648	Integrin alpha-5 OS=Homo sapiens OX=9606 GN=ITGA5 PE=1 SV=2	ITGA5		0.256122	-0.373981
																																										P13612	Integrin alpha-4 OS=Homo sapiens OX=9606 GN=ITGA4 PE=1 SV=3	ITGA4		1.29058	0.418902
																																										P17301	Integrin alpha-2 OS=Homo sapiens OX=9606 GN=ITGA2 PE=1 SV=1	ITGA2		0.08455	-0.0425519
																																										P56199	Integrin alpha-1 OS=Homo sapiens OX=9606 GN=ITGA1 PE=1 SV=2	ITGA1		2.04456	-0.412151
																																										Q14974	Importin subunit beta-1 OS=Homo sapiens OX=9606 GN=KPNB1 PE=1 SV=2	KPNB1		0.259457	-0.0568537
																																										Q93033	Immunoglobulin superfamily member 2 OS=Homo sapiens OX=9606 GN=CD101 PE=1 SV=2	CD101		1.31933	0.54211
																																										P0DOX8	Immunoglobulin lambda-1 light chain OS=Homo sapiens OX=9606 PE=1 SV=1			0.383515	-0.30987
																																										P00492	Hypoxanthine-guanine phosphoribosyltransferase OS=Homo sapiens OX=9606 GN=HPRT1 PE=1 SV=2	HPRT1		1.21529	0.194172
																																										Q9BYI3	Hyccin OS=Homo sapiens OX=9606 GN=FAM126A PE=1 SV=2	FAM126A		0.131793	-0.131299
																																										P50502	Hsc70-interacting protein OS=Homo sapiens OX=9606 GN=ST13 PE=1 SV=2	ST13		0.0535747	-0.0188218
																																										P01903	HLA class II histocompatibility antigen, DR alpha chain OS=Homo sapiens OX=9606 GN=HLA-DRA PE=1 SV=1	HLA-DRA		2.43877	-0.87213
																																										P01920	HLA class II histocompatibility antigen, DQ beta 1 chain OS=Homo sapiens OX=9606 GN=HLA-DQB1 PE=1 SV=2	HLA-DQB1		1.44642	-0.772884
																																										P30479	HLA class I histocompatibility antigen, B-41 alpha chain OS=Homo sapiens OX=9606 GN=HLA-B PE=1 SV=1	HLA-B		0.109294	-0.273881
																																										P01891	HLA class I histocompatibility antigen, A-68 alpha chain OS=Homo sapiens OX=9606 GN=HLA-A PE=1 SV=4	HLA-A		0.383241	-0.394221
																																										P30453	HLA class I histocompatibility antigen, A-34 alpha chain OS=Homo sapiens OX=9606 GN=HLA-A PE=1 SV=1	HLA-A		0.0485512	-0.0891281
																																										P05534	HLA class I histocompatibility antigen, A-24 alpha chain OS=Homo sapiens OX=9606 GN=HLA-A PE=1 SV=2	HLA-A		0.0693951	-0.130952
																																										P01892	HLA class I histocompatibility antigen, A-2 alpha chain OS=Homo sapiens OX=9606 GN=HLA-A PE=1 SV=1	HLA-A		0.413008	0.598026
																																										P13746	HLA class I histocompatibility antigen, A-11 alpha chain OS=Homo sapiens OX=9606 GN=HLA-A PE=1 SV=1	HLA-A		0.349198	0.653881
																																										P30443	HLA class I histocompatibility antigen, A-1 alpha chain OS=Homo sapiens OX=9606 GN=HLA-A PE=1 SV=1	HLA-A		0.380325	-0.526376
																																										P62805	Histone H4 OS=Homo sapiens OX=9606 GN=HIST1H4A PE=1 SV=2	HIST1H4A		0.704943	-0.90346
																																										P68431	Histone H3.1 OS=Homo sapiens OX=9606 GN=HIST1H3A PE=1 SV=2	HIST1H3A		0.20329	-0.287136
																																										P0C0S5	Histone H2A.Z OS=Homo sapiens OX=9606 GN=H2AFZ PE=1 SV=2	H2AFZ		0.406618	-0.487621
																																										Q16777	Histone H2A type 2-C OS=Homo sapiens OX=9606 GN=HIST2H2AC PE=1 SV=4	HIST2H2AC		0.631177	-0.660454
																																										Q92522	Histone H1x OS=Homo sapiens OX=9606 GN=H1FX PE=1 SV=1	H1FX		0.753705	-0.527941
																																										P16401	Histone H1.5 OS=Homo sapiens OX=9606 GN=HIST1H1B PE=1 SV=3	HIST1H1B		0.472455	-0.698543
																																										P37235	Hippocalcin-like protein 1 OS=Homo sapiens OX=9606 GN=HPCAL1 PE=1 SV=3	HPCAL1		1.59737	-0.299184
																																										P17096	High mobility group protein HMG-I/HMG-Y OS=Homo sapiens OX=9606 GN=HMGA1 PE=1 SV=3	HMGA1		0.920895	-0.842043
																																										P09429	High mobility group protein B1 OS=Homo sapiens OX=9606 GN=HMGB1 PE=1 SV=3	HMGB1		2.56499	-0.988847
																																										P07910	Heterogeneous nuclear ribonucleoproteins C1/C2 OS=Homo sapiens OX=9606 GN=HNRNPC PE=1 SV=4	HNRNPC		0.511978	-0.577081
																																										P22626	Heterogeneous nuclear ribonucleoproteins A2/B1 OS=Homo sapiens OX=9606 GN=HNRNPA2B1 PE=1 SV=2	HNRNPA2B1		2.19839	-0.798655
																																										Q1KMD3	Heterogeneous nuclear ribonucleoprotein U-like protein 2 OS=Homo sapiens OX=9606 GN=HNRNPUL2 PE=1 SV=1	HNRNPUL2		0.784096	-0.39552
																																										Q00839	Heterogeneous nuclear ribonucleoprotein U OS=Homo sapiens OX=9606 GN=HNRNPU PE=1 SV=6	HNRNPU		0.655172	-0.428657
																																										O43390	Heterogeneous nuclear ribonucleoprotein R OS=Homo sapiens OX=9606 GN=HNRNPR PE=1 SV=1	HNRNPR		0.090391	-0.0589153
																																										O60506	Heterogeneous nuclear ribonucleoprotein Q OS=Homo sapiens OX=9606 GN=SYNCRIP PE=1 SV=2	SYNCRIP		1.23845	-0.376063
																																										P52272	Heterogeneous nuclear ribonucleoprotein M OS=Homo sapiens OX=9606 GN=HNRNPM PE=1 SV=3	HNRNPM		1.06692	-0.543806
																																										P61978	Heterogeneous nuclear ribonucleoprotein K OS=Homo sapiens OX=9606 GN=HNRNPK PE=1 SV=1	HNRNPK		2.14461	-0.438108
																																										P52597	Heterogeneous nuclear ribonucleoprotein F OS=Homo sapiens OX=9606 GN=HNRNPF PE=1 SV=3	HNRNPF		1.2848	-0.748442
																																										P09651	Heterogeneous nuclear ribonucleoprotein A1 OS=Homo sapiens OX=9606 GN=HNRNPA1 PE=1 SV=5	HNRNPA1		1.31744	-0.608642
																																										Q5SSJ5	Heterochromatin protein 1-binding protein 3 OS=Homo sapiens OX=9606 GN=HP1BP3 PE=1 SV=1	HP1BP3		0.226842	-0.112857
																																										P68871	Hemoglobin subunit beta OS=Homo sapiens OX=9606 GN=HBB PE=1 SV=2	HBB		0.419912	-0.147388
																																										P69905	Hemoglobin subunit alpha OS=Homo sapiens OX=9606 GN=HBA1 PE=1 SV=2	HBA1		0.554452	-0.419765
																																										P14317	Hematopoietic lineage cell-specific protein OS=Homo sapiens OX=9606 GN=HCLS1 PE=1 SV=3	HCLS1		0.891455	0.427112
																																										P08238	Heat shock protein HSP 90-beta OS=Homo sapiens OX=9606 GN=HSP90AB1 PE=1 SV=4	HSP90AB1		1.33578	-0.247611
																																										P07900	Heat shock protein HSP 90-alpha OS=Homo sapiens OX=9606 GN=HSP90AA1 PE=1 SV=5	HSP90AA1		0.802513	-0.342514
																																										P11142	Heat shock cognate 71 kDa protein OS=Homo sapiens OX=9606 GN=HSPA8 PE=1 SV=1	HSPA8		0.0510954	0.0127706
																																										P0DMV9	Heat shock 70 kDa protein 1B OS=Homo sapiens OX=9606 GN=HSPA1B PE=1 SV=1	HSPA1B		1.47948	-0.222646
																																										Q96PP8	Guanylate-binding protein 5 OS=Homo sapiens OX=9606 GN=GBP5 PE=1 SV=1	GBP5		0.948246	-0.141608
																																										P32455	Guanylate-binding protein 1 OS=Homo sapiens OX=9606 GN=GBP1 PE=1 SV=2	GBP1		0.566331	0.195154
																																										Q14344	Guanine nucleotide-binding protein subunit alpha-13 OS=Homo sapiens OX=9606 GN=GNA13 PE=1 SV=2	GNA13		0.542821	0.126025
																																										P63092	Guanine nucleotide-binding protein G(s) subunit alpha isoforms short OS=Homo sapiens OX=9606 GN=GNAS PE=1 SV=1	GNAS		1.35387	0.49138
																																										P50148	Guanine nucleotide-binding protein G(q) subunit alpha OS=Homo sapiens OX=9606 GN=GNAQ PE=1 SV=4	GNAQ		0.19266	0.116773
																																										P08754	Guanine nucleotide-binding protein G(k) subunit alpha OS=Homo sapiens OX=9606 GN=GNAI3 PE=1 SV=3	GNAI3		0.539023	0.12738
																																										P04899	Guanine nucleotide-binding protein G(i) subunit alpha-2 OS=Homo sapiens OX=9606 GN=GNAI2 PE=1 SV=3	GNAI2		1.01354	0.241558
																																										P62826	GTP-binding nuclear protein Ran OS=Homo sapiens OX=9606 GN=RAN PE=1 SV=3	RAN		1.45789	-0.503151
																																										P01111	GTPase NRas OS=Homo sapiens OX=9606 GN=NRAS PE=1 SV=1	NRAS		1.09354	0.237413
																																										P01116	GTPase KRas OS=Homo sapiens OX=9606 GN=KRAS PE=1 SV=1	KRAS		0.213754	0.0921899
																																										Q9NUV9	GTPase IMAP family member 4 OS=Homo sapiens OX=9606 GN=GIMAP4 PE=1 SV=1	GIMAP4		0.142099	-0.0483297
																																										P62993	Growth factor receptor-bound protein 2 OS=Homo sapiens OX=9606 GN=GRB2 PE=1 SV=1	GRB2		1.16506	0.19915
																																										O75791	GRB2-related adapter protein 2 OS=Homo sapiens OX=9606 GN=GRAP2 PE=1 SV=1	GRAP2		1.75545	0.288507
																																										P49863	Granzyme K OS=Homo sapiens OX=9606 GN=GZMK PE=1 SV=1	GZMK		1.50792	-0.731108
																																										P12544	Granzyme A OS=Homo sapiens OX=9606 GN=GZMA PE=1 SV=2	GZMA		2.51584	-0.742775
																																										Q7Z5G4	Golgin subfamily A member 7 OS=Homo sapiens OX=9606 GN=GOLGA7 PE=1 SV=2	GOLGA7		0.389545	-0.129737
																																										Q9H4G4	Golgi-associated plant pathogenesis-related protein 1 OS=Homo sapiens OX=9606 GN=GLIPR2 PE=1 SV=3	GLIPR2		2.32226	0.83632
																																										Q9H8Y8	Golgi reassembly-stacking protein 2 OS=Homo sapiens OX=9606 GN=GORASP2 PE=1 SV=3	GORASP2		1.05354	-0.247233
																																										P04921	Glycophorin-C OS=Homo sapiens OX=9606 GN=GYPC PE=1 SV=1	GYPC		2.28116	0.677316
																																										P41250	Glycine--tRNA ligase OS=Homo sapiens OX=9606 GN=GARS PE=1 SV=3	GARS		1.80061	-0.463701
																																										P04406	Glyceraldehyde-3-phosphate dehydrogenase OS=Homo sapiens OX=9606 GN=GAPDH PE=1 SV=3	GAPDH		0.0347824	-0.0172645
																																										P09211	Glutathione S-transferase P OS=Homo sapiens OX=9606 GN=GSTP1 PE=1 SV=2	GSTP1		0.32565	-0.118662
																																										P78417	Glutathione S-transferase omega-1 OS=Homo sapiens OX=9606 GN=GSTO1 PE=1 SV=2	GSTO1		1.41368	-0.290368
																																										P19440	Glutathione hydrolase 1 proenzyme OS=Homo sapiens OX=9606 GN=GGT1 PE=1 SV=2	GGT1		1.48668	-0.551591
																																										P06744	Glucose-6-phosphate isomerase OS=Homo sapiens OX=9606 GN=GPI PE=1 SV=4	GPI		1.68071	0.697628
																																										P11413	Glucose-6-phosphate 1-dehydrogenase OS=Homo sapiens OX=9606 GN=G6PD PE=1 SV=4	G6PD		0.751896	-0.0957124
																																										P46926	Glucosamine-6-phosphate isomerase 1 OS=Homo sapiens OX=9606 GN=GNPDA1 PE=1 SV=1	GNPDA1		0.15558	0.0769201
																																										P06396	Gelsolin OS=Homo sapiens OX=9606 GN=GSN PE=1 SV=1	GSN		0.541597	-0.379634
																																										Q16666	Gamma-interferon-inducible protein 16 OS=Homo sapiens OX=9606 GN=IFI16 PE=1 SV=3	IFI16		2.03236	-0.939588
																																										P09104	Gamma-enolase OS=Homo sapiens OX=9606 GN=ENO2 PE=1 SV=3	ENO2		0.228996	-0.110311
																																										Q08380	Galectin-3-binding protein OS=Homo sapiens OX=9606 GN=LGALS3BP PE=1 SV=1	LGALS3BP		0.0513189	0.0242199
																																										P09382	Galectin-1 OS=Homo sapiens OX=9606 GN=LGALS1 PE=1 SV=2	LGALS1		0.00965119	0.0081749
																																										P43250	G protein-coupled receptor kinase 6 OS=Homo sapiens OX=9606 GN=GRK6 PE=1 SV=2	GRK6		0.00926801	0.00305891
																																										O15117	FYN-binding protein 1 OS=Homo sapiens OX=9606 GN=FYB1 PE=1 SV=2	FYB1		1.46787	0.324929
																																										P09972	Fructose-bisphosphate aldolase C OS=Homo sapiens OX=9606 GN=ALDOC PE=1 SV=2	ALDOC		1.07636	0.287354
																																										P04075	Fructose-bisphosphate aldolase A OS=Homo sapiens OX=9606 GN=ALDOA PE=1 SV=2	ALDOA		1.17998	0.381978
																																										O95466	Formin-like protein 1 OS=Homo sapiens OX=9606 GN=FMNL1 PE=1 SV=3	FMNL1		1.19381	0.256343
																																										Q14254	Flotillin-2 OS=Homo sapiens OX=9606 GN=FLOT2 PE=1 SV=2	FLOT2		2.03879	0.97025
																																										P39748	Flap endonuclease 1 OS=Homo sapiens OX=9606 GN=FEN1 PE=1 SV=1	FEN1		1.70666	-0.506682
																																										P21333	Filamin-A OS=Homo sapiens OX=9606 GN=FLNA PE=1 SV=4	FLNA		1.37865	0.524748
																																										Q86UX7	Fermitin family homolog 3 OS=Homo sapiens OX=9606 GN=FERMT3 PE=1 SV=1	FERMT3		0.583209	0.0699986
																																										P49327	Fatty acid synthase OS=Homo sapiens OX=9606 GN=FASN PE=1 SV=3	FASN		1.71766	-0.383146
																																										Q16658	Fascin OS=Homo sapiens OX=9606 GN=FSCN1 PE=1 SV=3	FSCN1		0.47523	-0.114509
																																										P14324	Farnesyl pyrophosphate synthase OS=Homo sapiens OX=9606 GN=FDPS PE=1 SV=4	FDPS		0.482375	-0.0939443
																																										P47756	F-actin-capping protein subunit beta OS=Homo sapiens OX=9606 GN=CAPZB PE=1 SV=4	CAPZB		0.100195	0.0362087
																																										P52907	F-actin-capping protein subunit alpha-1 OS=Homo sapiens OX=9606 GN=CAPZA1 PE=1 SV=3	CAPZA1		0.553503	0.156894
																																										Q08945	FACT complex subunit SSRP1 OS=Homo sapiens OX=9606 GN=SSRP1 PE=1 SV=1	SSRP1		1.2915	-0.690166
																																										P15311	Ezrin OS=Homo sapiens OX=9606 GN=EZR PE=1 SV=4	EZR		1.8768	0.94373
																																										O14980	Exportin-1 OS=Homo sapiens OX=9606 GN=XPO1 PE=1 SV=1	XPO1		0.78009	-0.200817
																																										P63241	Eukaryotic translation initiation factor 5A-1 OS=Homo sapiens OX=9606 GN=EIF5A PE=1 SV=2	EIF5A		1.26216	0.199149
																																										Q14152	Eukaryotic translation initiation factor 3 subunit A OS=Homo sapiens OX=9606 GN=EIF3A PE=1 SV=1	EIF3A		0.820016	-0.232848
																																										P60842	Eukaryotic initiation factor 4A-I OS=Homo sapiens OX=9606 GN=EIF4A1 PE=1 SV=1	EIF4A1		1.66189	-0.44732
																																										Q96RT1	Erbin OS=Homo sapiens OX=9606 GN=ERBIN PE=1 SV=2	ERBIN		0.662828	0.233012
																																										Q99808	Equilibrative nucleoside transporter 1 OS=Homo sapiens OX=9606 GN=SLC29A1 PE=1 SV=3	SLC29A1		1.52317	0.340623
																																										Q92556	Engulfment and cell motility protein 1 OS=Homo sapiens OX=9606 GN=ELMO1 PE=1 SV=2	ELMO1		0.638679	0.0947608
																																										P11021	Endoplasmic reticulum chaperone BiP OS=Homo sapiens OX=9606 GN=HSPA5 PE=1 SV=2	HSPA5		1.90541	-0.729153
																																										Q9UI08	Ena/VASP-like protein OS=Homo sapiens OX=9606 GN=EVL PE=1 SV=2	EVL		1.43228	0.554401
																																										Q6PCB8	Embigin OS=Homo sapiens OX=9606 GN=EMB PE=1 SV=1	EMB		0.701869	0.218036
																																										P13639	Elongation factor 2 OS=Homo sapiens OX=9606 GN=EEF2 PE=1 SV=4	EEF2		1.02236	-0.242051
																																										P26641	Elongation factor 1-gamma OS=Homo sapiens OX=9606 GN=EEF1G PE=1 SV=3	EEF1G		1.14782	-0.443924
																																										P68104	Elongation factor 1-alpha 1 OS=Homo sapiens OX=9606 GN=EEF1A1 PE=1 SV=1	EEF1A1		0.180639	-0.0744606
																																										Q9H223	EH domain-containing protein 4 OS=Homo sapiens OX=9606 GN=EHD4 PE=1 SV=1	EHD4		0.00457267	0.000885844
																																										Q9H4M9	EH domain-containing protein 1 OS=Homo sapiens OX=9606 GN=EHD1 PE=1 SV=2	EHD1		0.28315	0.0800725
																																										P49961	Ectonucleoside triphosphate diphosphohydrolase 1 OS=Homo sapiens OX=9606 GN=ENTPD1 PE=1 SV=1	ENTPD1		1.91498	-0.794859
																																										Q63HN8	E3 ubiquitin-protein ligase RNF213 OS=Homo sapiens OX=9606 GN=RNF213 PE=1 SV=3	RNF213		1.26804	-0.178782
																																										Q13191	E3 ubiquitin-protein ligase CBL-B OS=Homo sapiens OX=9606 GN=CBLB PE=1 SV=2	CBLB		0.288937	-0.109259
																																										Q9UJU6	Drebrin-like protein OS=Homo sapiens OX=9606 GN=DBNL PE=1 SV=1	DBNL		1.17974	0.220417
																																										O60496	Docking protein 2 OS=Homo sapiens OX=9606 GN=DOK2 PE=1 SV=2	DOK2		0.308969	-0.0524946
																																										O60884	DnaJ homolog subfamily A member 2 OS=Homo sapiens OX=9606 GN=DNAJA2 PE=1 SV=1	DNAJA2		0.0410829	0.0122159
																																										P78527	DNA-dependent protein kinase catalytic subunit OS=Homo sapiens OX=9606 GN=PRKDC PE=1 SV=3	PRKDC		0.499414	-0.291589
																																										Q02880	DNA topoisomerase 2-beta OS=Homo sapiens OX=9606 GN=TOP2B PE=1 SV=3	TOP2B		0.255109	0.143529
																																										P11387	DNA topoisomerase 1 OS=Homo sapiens OX=9606 GN=TOP1 PE=1 SV=2	TOP1		1.30368	-0.559649
																																										Q9HC16	DNA dC->dU-editing enzyme APOBEC-3G OS=Homo sapiens OX=9606 GN=APOBEC3G PE=1 SV=1	APOBEC3G		1.60852	-0.54184
																																										Q16531	DNA damage-binding protein 1 OS=Homo sapiens OX=9606 GN=DDB1 PE=1 SV=1	DDB1		0.384051	-0.0516038
																																										Q12959	Disks large homolog 1 OS=Homo sapiens OX=9606 GN=DLG1 PE=1 SV=2	DLG1		1.22579	0.430036
																																										O14672	Disintegrin and metalloproteinase domain-containing protein 10 OS=Homo sapiens OX=9606 GN=ADAM10 PE=1 SV=1	ADAM10		1.9435	0.48171
																																										Q9P265	Disco-interacting protein 2 homolog B OS=Homo sapiens OX=9606 GN=DIP2B PE=1 SV=3	DIP2B		2.32096	0.368482
																																										Q14689	Disco-interacting protein 2 homolog A OS=Homo sapiens OX=9606 GN=DIP2A PE=1 SV=2	DIP2A		0.0465836	0.0235115
																																										P27487	Dipeptidyl peptidase 4 OS=Homo sapiens OX=9606 GN=DPP4 PE=1 SV=2	DPP4		0.327177	0.103933
																																										Q16555	Dihydropyrimidinase-related protein 2 OS=Homo sapiens OX=9606 GN=DPYSL2 PE=1 SV=1	DPYSL2		1.09615	0.202157
																																										P15924	Desmoplakin OS=Homo sapiens OX=9606 GN=DSP PE=1 SV=3	DSP		0.191234	0.146932
																																										P81605	Dermcidin OS=Homo sapiens OX=9606 GN=DCD PE=1 SV=2	DCD		0.363679	-0.418565
																																										Q9H6A0	DENN domain-containing protein 2D OS=Homo sapiens OX=9606 GN=DENND2D PE=1 SV=2	DENND2D		0.398757	0.104397
																																										Q9BZ29	Dedicator of cytokinesis protein 9 OS=Homo sapiens OX=9606 GN=DOCK9 PE=1 SV=2	DOCK9		2.14983	0.487771
																																										Q8NF50	Dedicator of cytokinesis protein 8 OS=Homo sapiens OX=9606 GN=DOCK8 PE=1 SV=3	DOCK8		2.41152	0.458893
																																										Q92608	Dedicator of cytokinesis protein 2 OS=Homo sapiens OX=9606 GN=DOCK2 PE=1 SV=2	DOCK2		0.893623	0.138815
																																										Q5JSL3	Dedicator of cytokinesis protein 11 OS=Homo sapiens OX=9606 GN=DOCK11 PE=1 SV=2	DOCK11		0.827967	0.154949
																																										Q96BY6	Dedicator of cytokinesis protein 10 OS=Homo sapiens OX=9606 GN=DOCK10 PE=1 SV=3	DOCK10		2.23278	0.404124
																																										Q96KP4	Cytosolic non-specific dipeptidase OS=Homo sapiens OX=9606 GN=CNDP2 PE=1 SV=2	CNDP2		0.307958	0.075217
																																										P28838	Cytosol aminopeptidase OS=Homo sapiens OX=9606 GN=LAP3 PE=1 SV=3	LAP3		1.76198	-0.313652
																																										P16333	Cytoplasmic protein NCK1 OS=Homo sapiens OX=9606 GN=NCK1 PE=1 SV=1	NCK1		0.186475	-0.0509154
																																										Q96F07	Cytoplasmic FMR1-interacting protein 2 OS=Homo sapiens OX=9606 GN=CYFIP2 PE=1 SV=2	CYFIP2		0.339411	0.058678
																																										Q14204	Cytoplasmic dynein 1 heavy chain 1 OS=Homo sapiens OX=9606 GN=DYNC1H1 PE=1 SV=5	DYNC1H1		1.47554	-0.306696
																																										P31785	Cytokine receptor common subunit gamma OS=Homo sapiens OX=9606 GN=IL2RG PE=1 SV=1	IL2RG		2.27456	-0.512581
																																										P04080	Cystatin-B OS=Homo sapiens OX=9606 GN=CSTB PE=1 SV=2	CSTB		0.59189	0.260389
																																										Q86VP6	Cullin-associated NEDD8-dissociated protein 1 OS=Homo sapiens OX=9606 GN=CAND1 PE=1 SV=2	CAND1		0.307827	-0.0702229
																																										P57737	Coronin-7 OS=Homo sapiens OX=9606 GN=CORO7 PE=1 SV=2	CORO7		0.127773	0.0207028
																																										P31146	Coronin-1A OS=Homo sapiens OX=9606 GN=CORO1A PE=1 SV=4	CORO1A		0.0145124	0.0100847
																																										O75367	Core histone macro-H2A.1 OS=Homo sapiens OX=9606 GN=H2AFY PE=1 SV=4	H2AFY		0.58537	-0.386213
																																										O75131	Copine-3 OS=Homo sapiens OX=9606 GN=CPNE3 PE=1 SV=1	CPNE3		1.30893	-0.322839
																																										Q99829	Copine-1 OS=Homo sapiens OX=9606 GN=CPNE1 PE=1 SV=1	CPNE1		0.535512	-0.0931659
																																										P0C0L4	Complement C4-A OS=Homo sapiens OX=9606 GN=C4A PE=1 SV=2	C4A		0.114763	-0.0811085
																																										P01024	Complement C3 OS=Homo sapiens OX=9606 GN=C3 PE=1 SV=2	C3		0.122685	-0.0650573
																																										P20908	Collagen alpha-1(V) chain OS=Homo sapiens OX=9606 GN=COL5A1 PE=1 SV=3	COL5A1		0.05122	0.0236769
																																										P02452	Collagen alpha-1(I) chain OS=Homo sapiens OX=9606 GN=COL1A1 PE=1 SV=5	COL1A1		0.0430182	0.0370004
																																										P23528	Cofilin-1 OS=Homo sapiens OX=9606 GN=CFL1 PE=1 SV=3	CFL1		1.00808	0.63577
																																										Q9Y678	Coatomer subunit gamma-1 OS=Homo sapiens OX=9606 GN=COPG1 PE=1 SV=1	COPG1		0.826496	-0.320167
																																										P35606	Coatomer subunit beta' OS=Homo sapiens OX=9606 GN=COPB2 PE=1 SV=2	COPB2		0.668414	-0.43221
																																										P53621	Coatomer subunit alpha OS=Homo sapiens OX=9606 GN=COPA PE=1 SV=2	COPA		1.39394	-0.455857
																																										P12259	Coagulation factor V OS=Homo sapiens OX=9606 GN=F5 PE=1 SV=4	F5		0.334182	-0.162255
																																										Q14019	Coactosin-like protein OS=Homo sapiens OX=9606 GN=COTL1 PE=1 SV=3	COTL1		2.54584	0.849226
																																										Q9NY35	Claudin domain-containing protein 1 OS=Homo sapiens OX=9606 GN=CLDND1 PE=1 SV=1	CLDND1		0.58533	0.219513
																																										Q00610	Clathrin heavy chain 1 OS=Homo sapiens OX=9606 GN=CLTC PE=1 SV=5	CLTC		1.36438	-0.372062
																																										Q8IWA5	Choline transporter-like protein 2 OS=Homo sapiens OX=9606 GN=SLC44A2 PE=1 SV=3	SLC44A2		1.05626	0.34705
																																										Q9NZA1	Chloride intracellular channel protein 5 OS=Homo sapiens OX=9606 GN=CLIC5 PE=1 SV=3	CLIC5		0.480544	0.333174
																																										O95833	Chloride intracellular channel protein 3 OS=Homo sapiens OX=9606 GN=CLIC3 PE=1 SV=2	CLIC3		0.775116	0.575626
																																										Q7LBR1	Charged multivesicular body protein 1b OS=Homo sapiens OX=9606 GN=CHMP1B PE=1 SV=1	CHMP1B		1.56338	-0.770437
																																										Q9HD42	Charged multivesicular body protein 1a OS=Homo sapiens OX=9606 GN=CHMP1A PE=1 SV=1	CHMP1A		0.872576	-0.22016
																																										P60953	Cell division control protein 42 homolog OS=Homo sapiens OX=9606 GN=CDC42 PE=1 SV=2	CDC42		0.759228	0.341636
																																										P48960	CD97 antigen OS=Homo sapiens OX=9606 GN=CD97 PE=1 SV=4	CD97		0.0866719	-0.0157651
																																										P21926	CD9 antigen OS=Homo sapiens OX=9606 GN=CD9 PE=1 SV=4	CD9		0.549919	0.32033
																																										P27701	CD82 antigen OS=Homo sapiens OX=9606 GN=CD82 PE=1 SV=1	CD82		0.722253	-0.269363
																																										P09326	CD48 antigen OS=Homo sapiens OX=9606 GN=CD48 PE=1 SV=2	CD48		0.219624	0.1496
																																										P16070	CD44 antigen OS=Homo sapiens OX=9606 GN=CD44 PE=1 SV=3	CD44		1.92025	0.973933
																																										Q15762	CD226 antigen OS=Homo sapiens OX=9606 GN=CD226 PE=1 SV=2	CD226		0.367271	0.079527
																																										P11717	Cation-independent mannose-6-phosphate receptor OS=Homo sapiens OX=9606 GN=IGF2R PE=1 SV=3	IGF2R		0.528768	-0.290778
																																										P68400	Casein kinase II subunit alpha OS=Homo sapiens OX=9606 GN=CSNK2A1 PE=1 SV=1	CSNK2A1		0.144882	-0.0687527
																																										Q9HCP0	Casein kinase I isoform gamma-1 OS=Homo sapiens OX=9606 GN=CSNK1G1 PE=1 SV=1	CSNK1G1		0.0170357	0.00825793
																																										P49747	Cartilage oligomeric matrix protein OS=Homo sapiens OX=9606 GN=COMP PE=1 SV=2	COMP		0.555607	-0.374099
																																										P16152	Carbonyl reductase [NADPH] 1 OS=Homo sapiens OX=9606 GN=CBR1 PE=1 SV=3	CBR1		0.00499175	-0.0018118
																																										Q8IV04	Carabin OS=Homo sapiens OX=9606 GN=TBC1D10C PE=1 SV=1	TBC1D10C		0.401445	0.104335
																																										P10644	cAMP-dependent protein kinase type I-alpha regulatory subunit OS=Homo sapiens OX=9606 GN=PRKAR1A PE=1 SV=1	PRKAR1A		0.659636	-0.441088
																																										P27797	Calreticulin OS=Homo sapiens OX=9606 GN=CALR PE=1 SV=1	CALR		0.777164	-0.383661
																																										Q99439	Calponin-2 OS=Homo sapiens OX=9606 GN=CNN2 PE=1 SV=4	CNN2		1.37101	0.468838
																																										P27824	Calnexin OS=Homo sapiens OX=9606 GN=CANX PE=1 SV=2	CANX		0.81872	-0.204731
																																										P0DP25	Calmodulin-3 OS=Homo sapiens OX=9606 GN=CALM3 PE=1 SV=1	CALM3		1.5766	0.743773
																																										Q9Y376	Calcium-binding protein 39 OS=Homo sapiens OX=9606 GN=CAB39 PE=1 SV=1	CAB39		0.765502	0.223909
																																										Q99828	Calcium and integrin-binding protein 1 OS=Homo sapiens OX=9606 GN=CIB1 PE=1 SV=4	CIB1		2.25038	0.831585
																																										P11586	C-1-tetrahydrofolate synthase, cytoplasmic OS=Homo sapiens OX=9606 GN=MTHFD1 PE=1 SV=3	MTHFD1		0.0522096	0.0388541
																																										O00478	Butyrophilin subfamily 3 member A3 OS=Homo sapiens OX=9606 GN=BTN3A3 PE=1 SV=1	BTN3A3		1.18677	0.153979
																																										Q10589	Bone marrow stromal antigen 2 OS=Homo sapiens OX=9606 GN=BST2 PE=1 SV=1	BST2		1.09092	-0.293879
																																										P31939	Bifunctional purine biosynthesis protein PURH OS=Homo sapiens OX=9606 GN=ATIC PE=1 SV=3	ATIC		0.252682	0.100851
																																										Q562R1	Beta-actin-like protein 2 OS=Homo sapiens OX=9606 GN=ACTBL2 PE=1 SV=2	ACTBL2		1.19564	0.643614
																																										P61769	Beta-2-microglobulin OS=Homo sapiens OX=9606 GN=B2M PE=1 SV=1	B2M		0.0280058	-0.0281658
																																										Q13884	Beta-1-syntrophin OS=Homo sapiens OX=9606 GN=SNTB1 PE=1 SV=3	SNTB1		1.73007	0.378586
																																										P35613	Basigin OS=Homo sapiens OX=9606 GN=BSG PE=1 SV=2	BSG		0.781537	0.509837
																																										Q7L1Q6	Basic leucine zipper and W2 domain-containing protein 1 OS=Homo sapiens OX=9606 GN=BZW1 PE=1 SV=1	BZW1		0.447857	-0.129012
																																										O43491	Band 4.1-like protein 2 OS=Homo sapiens OX=9606 GN=EPB41L2 PE=1 SV=1	EPB41L2		0.0750804	-0.0446054
																																										Q96BJ3	Axin interactor, dorsalization-associated protein OS=Homo sapiens OX=9606 GN=AIDA PE=1 SV=1	AIDA		0.0541676	0.0754144
																																										Q08211	ATP-dependent RNA helicase A OS=Homo sapiens OX=9606 GN=DHX9 PE=1 SV=4	DHX9		1.7075	-0.493705
																																										P46063	ATP-dependent DNA helicase Q1 OS=Homo sapiens OX=9606 GN=RECQL PE=1 SV=3	RECQL		0.449804	-0.178021
																																										Q01813	ATP-dependent 6-phosphofructokinase, platelet type OS=Homo sapiens OX=9606 GN=PFKP PE=1 SV=2	PFKP		1.23006	-0.261207
																																										P17858	ATP-dependent 6-phosphofructokinase, liver type OS=Homo sapiens OX=9606 GN=PFKL PE=1 SV=6	PFKL		0.0964302	-0.0395311
																																										P53396	ATP-citrate synthase OS=Homo sapiens OX=9606 GN=ACLY PE=1 SV=3	ACLY		0.792934	-0.186263
																																										P61221	ATP-binding cassette sub-family E member 1 OS=Homo sapiens OX=9606 GN=ABCE1 PE=1 SV=1	ABCE1		0.818382	0.249666
																																										P14868	Aspartate--tRNA ligase, cytoplasmic OS=Homo sapiens OX=9606 GN=DARS PE=1 SV=2	DARS		0.145581	-0.0369482
																																										P17174	Aspartate aminotransferase, cytoplasmic OS=Homo sapiens OX=9606 GN=GOT1 PE=1 SV=3	GOT1		0.470216	0.11654
																																										Q8N5I2	Arrestin domain-containing protein 1 OS=Homo sapiens OX=9606 GN=ARRDC1 PE=1 SV=1	ARRDC1		1.68439	0.420868
																																										O95782	AP-2 complex subunit alpha-1 OS=Homo sapiens OX=9606 GN=AP2A1 PE=1 SV=3	AP2A1		0.535981	-0.18526
																																										Q9BXS5	AP-1 complex subunit mu-1 OS=Homo sapiens OX=9606 GN=AP1M1 PE=1 SV=3	AP1M1		0.826877	-0.351285
																																										P01008	Antithrombin-III OS=Homo sapiens OX=9606 GN=SERPINC1 PE=1 SV=1	SERPINC1		0.108097	-0.0994041
																																										P20073	Annexin A7 OS=Homo sapiens OX=9606 GN=ANXA7 PE=1 SV=3	ANXA7		1.62763	-0.433089
																																										P08133	Annexin A6 OS=Homo sapiens OX=9606 GN=ANXA6 PE=1 SV=3	ANXA6		1.72309	-0.840645
																																										P08758	Annexin A5 OS=Homo sapiens OX=9606 GN=ANXA5 PE=1 SV=2	ANXA5		1.19612	-0.711315
																																										P07355	Annexin A2 OS=Homo sapiens OX=9606 GN=ANXA2 PE=1 SV=2	ANXA2		0.888153	-0.427141
																																										P50995	Annexin A11 OS=Homo sapiens OX=9606 GN=ANXA11 PE=1 SV=1	ANXA11		1.06647	-0.437478
																																										P04083	Annexin A1 OS=Homo sapiens OX=9606 GN=ANXA1 PE=1 SV=2	ANXA1		1.21637	-0.598965
																																										Q7Z5R6	Amyloid beta A4 precursor protein-binding family B member 1-interacting protein OS=Homo sapiens OX=9606 GN=APBB1IP PE=1 SV=1	APBB1IP		0.0410174	-0.014576
																																										P54920	Alpha-soluble NSF attachment protein OS=Homo sapiens OX=9606 GN=NAPA PE=1 SV=3	NAPA		0.0307678	0.00985074
																																										P02771	Alpha-fetoprotein OS=Homo sapiens OX=9606 GN=AFP PE=1 SV=1	AFP		0.0392714	-0.0335882
																																										P06733	Alpha-enolase OS=Homo sapiens OX=9606 GN=ENO1 PE=1 SV=2	ENO1		1.44653	0.764499
																																										O43707	Alpha-actinin-4 OS=Homo sapiens OX=9606 GN=ACTN4 PE=1 SV=2	ACTN4		2.03177	0.358194
																																										P01023	Alpha-2-macroglobulin OS=Homo sapiens OX=9606 GN=A2M PE=1 SV=3	A2M		0.304613	-0.225963
																																										P15121	Aldose reductase OS=Homo sapiens OX=9606 GN=AKR1B1 PE=1 SV=3	AKR1B1		0.189563	-0.0575907
																																										P49588	Alanine--tRNA ligase, cytoplasmic OS=Homo sapiens OX=9606 GN=AARS PE=1 SV=2	AARS		0.579232	-0.197426
																																										P62330	ADP-ribosylation factor 6 OS=Homo sapiens OX=9606 GN=ARF6 PE=1 SV=2	ARF6		1.85168	0.586812
																																										P84085	ADP-ribosylation factor 5 OS=Homo sapiens OX=9606 GN=ARF5 PE=1 SV=2	ARF5		0.0381417	-0.0158112
																																										P61204	ADP-ribosylation factor 3 OS=Homo sapiens OX=9606 GN=ARF3 PE=1 SV=2	ARF3		0.0802731	0.0308471
																																										P28907	ADP-ribosyl cyclase/cyclic ADP-ribose hydrolase 1 OS=Homo sapiens OX=9606 GN=CD38 PE=1 SV=2	CD38		0.233716	0.153621
																																										Q01518	Adenylyl cyclase-associated protein 1 OS=Homo sapiens OX=9606 GN=CAP1 PE=1 SV=5	CAP1		0.0597911	-0.0238659
																																										P51828	Adenylate cyclase type 7 OS=Homo sapiens OX=9606 GN=ADCY7 PE=2 SV=1	ADCY7		1.19578	0.463556
																																										P23526	Adenosylhomocysteinase OS=Homo sapiens OX=9606 GN=AHCY PE=1 SV=4	AHCY		0.447564	-0.118952
																																										P00813	Adenosine deaminase OS=Homo sapiens OX=9606 GN=ADA PE=1 SV=3	ADA		0.317268	-0.117882
																																										P07741	Adenine phosphoribosyltransferase OS=Homo sapiens OX=9606 GN=APRT PE=1 SV=2	APRT		0.260796	0.0382311
																																										P13798	Acylamino-acid-releasing enzyme OS=Homo sapiens OX=9606 GN=APEH PE=1 SV=4	APEH		0.663798	0.237012
																																										P61158	Actin-related protein 3 OS=Homo sapiens OX=9606 GN=ACTR3 PE=1 SV=3	ACTR3		0.47818	0.18144
																																										P59998	Actin-related protein 2/3 complex subunit 4 OS=Homo sapiens OX=9606 GN=ARPC4 PE=1 SV=3	ARPC4		0.66636	0.155362
																																										O15145	Actin-related protein 2/3 complex subunit 3 OS=Homo sapiens OX=9606 GN=ARPC3 PE=1 SV=3	ARPC3		0.671039	0.141186
																																										O15144	Actin-related protein 2/3 complex subunit 2 OS=Homo sapiens OX=9606 GN=ARPC2 PE=1 SV=1	ARPC2		0.761212	0.295847
																																										O15143	Actin-related protein 2/3 complex subunit 1B OS=Homo sapiens OX=9606 GN=ARPC1B PE=1 SV=3	ARPC1B		0.597293	0.242197
																																										P61160	Actin-related protein 2 OS=Homo sapiens OX=9606 GN=ACTR2 PE=1 SV=1	ACTR2		0.807871	0.190302
																																										P60709	Actin, cytoplasmic 1 OS=Homo sapiens OX=9606 GN=ACTB PE=1 SV=1	ACTB		1.93968	0.497587
																																										P68032	Actin, alpha cardiac muscle 1 OS=Homo sapiens OX=9606 GN=ACTC1 PE=1 SV=1	ACTC1		0.665371	0.281219
																																										Q8IZP0	Abl interactor 1 OS=Homo sapiens OX=9606 GN=ABI1 PE=1 SV=4	ABI1		1.39377	0.259338
																																										P32969	60S ribosomal protein L9 OS=Homo sapiens OX=9606 GN=RPL9 PE=1 SV=1	RPL9		0.619359	-0.18006
																																										P62917	60S ribosomal protein L8 OS=Homo sapiens OX=9606 GN=RPL8 PE=1 SV=2	RPL8		0.0613223	-0.0288903
																																										P62424	60S ribosomal protein L7a OS=Homo sapiens OX=9606 GN=RPL7A PE=1 SV=2	RPL7A		0.252925	-0.152757
																																										P18124	60S ribosomal protein L7 OS=Homo sapiens OX=9606 GN=RPL7 PE=1 SV=1	RPL7		0.30982	-0.269635
																																										Q02878	60S ribosomal protein L6 OS=Homo sapiens OX=9606 GN=RPL6 PE=1 SV=3	RPL6		0.0424499	-0.030992
																																										P46777	60S ribosomal protein L5 OS=Homo sapiens OX=9606 GN=RPL5 PE=1 SV=3	RPL5		0.371426	-0.421394
																																										P36578	60S ribosomal protein L4 OS=Homo sapiens OX=9606 GN=RPL4 PE=1 SV=5	RPL4		0.0788858	-0.0682871
																																										P42766	60S ribosomal protein L35 OS=Homo sapiens OX=9606 GN=RPL35 PE=1 SV=2	RPL35		0.671193	-0.65302
																																										P62888	60S ribosomal protein L30 OS=Homo sapiens OX=9606 GN=RPL30 PE=1 SV=2	RPL30		1.32757	-0.424733
																																										P39023	60S ribosomal protein L3 OS=Homo sapiens OX=9606 GN=RPL3 PE=1 SV=2	RPL3		0.582549	-0.550743
																																										P46779	60S ribosomal protein L28 OS=Homo sapiens OX=9606 GN=RPL28 PE=1 SV=3	RPL28		0.00870343	-0.00804412
																																										P46776	60S ribosomal protein L27a OS=Homo sapiens OX=9606 GN=RPL27A PE=1 SV=2	RPL27A		0.128066	-0.0657306
																																										P61353	60S ribosomal protein L27 OS=Homo sapiens OX=9606 GN=RPL27 PE=1 SV=2	RPL27		0.729397	-0.251546
																																										P83731	60S ribosomal protein L24 OS=Homo sapiens OX=9606 GN=RPL24 PE=1 SV=1	RPL24		0.544723	-0.490651
																																										P35268	60S ribosomal protein L22 OS=Homo sapiens OX=9606 GN=RPL22 PE=1 SV=2	RPL22		0.926217	-0.720115
																																										P46778	60S ribosomal protein L21 OS=Homo sapiens OX=9606 GN=RPL21 PE=1 SV=2	RPL21		0.551576	-0.292908
																																										Q02543	60S ribosomal protein L18a OS=Homo sapiens OX=9606 GN=RPL18A PE=1 SV=2	RPL18A		0.922824	-0.593734
																																										Q07020	60S ribosomal protein L18 OS=Homo sapiens OX=9606 GN=RPL18 PE=1 SV=2	RPL18		0.569357	-0.454286
																																										P18621	60S ribosomal protein L17 OS=Homo sapiens OX=9606 GN=RPL17 PE=1 SV=3	RPL17		0.148175	0.141188
																																										P61313	60S ribosomal protein L15 OS=Homo sapiens OX=9606 GN=RPL15 PE=1 SV=2	RPL15		0.0678947	0.056031
																																										P50914	60S ribosomal protein L14 OS=Homo sapiens OX=9606 GN=RPL14 PE=1 SV=4	RPL14		0.0995244	-0.0970262
																																										P40429	60S ribosomal protein L13a OS=Homo sapiens OX=9606 GN=RPL13A PE=1 SV=2	RPL13A		0.40605	-0.411726
																																										P26373	60S ribosomal protein L13 OS=Homo sapiens OX=9606 GN=RPL13 PE=1 SV=4	RPL13		0.0629092	0.0611241
																																										P30050	60S ribosomal protein L12 OS=Homo sapiens OX=9606 GN=RPL12 PE=1 SV=1	RPL12		1.44659	-0.553379
																																										P62906	60S ribosomal protein L10a OS=Homo sapiens OX=9606 GN=RPL10A PE=1 SV=2	RPL10A		1.11098	-0.872165
																																										P27635	60S ribosomal protein L10 OS=Homo sapiens OX=9606 GN=RPL10 PE=1 SV=4	RPL10		0.573717	-0.29668
																																										P05388	60S acidic ribosomal protein P0 OS=Homo sapiens OX=9606 GN=RPLP0 PE=1 SV=1	RPLP0		1.42118	-0.541995
																																										P21589	5'-nucleotidase OS=Homo sapiens OX=9606 GN=NT5E PE=1 SV=1	NT5E		0.707262	0.359712
																																										P08865	40S ribosomal protein SA OS=Homo sapiens OX=9606 GN=RPSA PE=1 SV=4	RPSA		0.0499816	-0.0289016
																																										P46781	40S ribosomal protein S9 OS=Homo sapiens OX=9606 GN=RPS9 PE=1 SV=3	RPS9		1.07866	-0.755639
																																										P62241	40S ribosomal protein S8 OS=Homo sapiens OX=9606 GN=RPS8 PE=1 SV=2	RPS8		0.574105	-0.404785
																																										P62753	40S ribosomal protein S6 OS=Homo sapiens OX=9606 GN=RPS6 PE=1 SV=1	RPS6		0.136803	-0.0919257
																																										P62701	40S ribosomal protein S4, X isoform OS=Homo sapiens OX=9606 GN=RPS4X PE=1 SV=2	RPS4X		1.60101	-0.554164
																																										P61247	40S ribosomal protein S3a OS=Homo sapiens OX=9606 GN=RPS3A PE=1 SV=2	RPS3A		0.67605	-0.433232
																																										P23396	40S ribosomal protein S3 OS=Homo sapiens OX=9606 GN=RPS3 PE=1 SV=2	RPS3		0.943127	-0.358368
																																										P62854	40S ribosomal protein S26 OS=Homo sapiens OX=9606 GN=RPS26 PE=1 SV=3	RPS26		1.04886	-0.74449
																																										P62847	40S ribosomal protein S24 OS=Homo sapiens OX=9606 GN=RPS24 PE=1 SV=1	RPS24		0.9328	-0.457873
																																										P62266	40S ribosomal protein S23 OS=Homo sapiens OX=9606 GN=RPS23 PE=1 SV=3	RPS23		0.753463	-0.554076
																																										P15880	40S ribosomal protein S2 OS=Homo sapiens OX=9606 GN=RPS2 PE=1 SV=2	RPS2		1.10358	-0.853549
																																										P62263	40S ribosomal protein S14 OS=Homo sapiens OX=9606 GN=RPS14 PE=1 SV=3	RPS14		1.04112	-0.366918
																																										P62277	40S ribosomal protein S13 OS=Homo sapiens OX=9606 GN=RPS13 PE=1 SV=2	RPS13		0.571806	-0.195041
																																										P62280	40S ribosomal protein S11 OS=Homo sapiens OX=9606 GN=RPS11 PE=1 SV=3	RPS11		1.16754	-0.765197
																																										P35998	26S proteasome regulatory subunit 7 OS=Homo sapiens OX=9606 GN=PSMC2 PE=1 SV=3	PSMC2		0.581944	-0.221803
																																										P51665	26S proteasome non-ATPase regulatory subunit 7 OS=Homo sapiens OX=9606 GN=PSMD7 PE=1 SV=2	PSMD7		1.23809	-0.429467
																																										Q9Y6K5	2'-5'-oligoadenylate synthase 3 OS=Homo sapiens OX=9606 GN=OAS3 PE=1 SV=3	OAS3		2.24397	-0.287036
																																										P09543	2',3'-cyclic-nucleotide 3'-phosphodiesterase OS=Homo sapiens OX=9606 GN=CNP PE=1 SV=2	CNP		0.322403	0.108011
																																										P63104	14-3-3 protein zeta/delta OS=Homo sapiens OX=9606 GN=YWHAZ PE=1 SV=1	YWHAZ		0.764921	0.38434
																																										P61981	14-3-3 protein gamma OS=Homo sapiens OX=9606 GN=YWHAG PE=1 SV=2	YWHAG		1.51959	0.260827
																																										Q04917	14-3-3 protein eta OS=Homo sapiens OX=9606 GN=YWHAH PE=1 SV=4	YWHAH		1.34991	0.232163
																																										P62258	14-3-3 protein epsilon OS=Homo sapiens OX=9606 GN=YWHAE PE=1 SV=1	YWHAE		1.52019	0.640929
																																										P31946	14-3-3 protein beta/alpha OS=Homo sapiens OX=9606 GN=YWHAB PE=1 SV=3	YWHAB		2.19781	0.575575
																																										Q9NRX4	14 kDa phosphohistidine phosphatase OS=Homo sapiens OX=9606 GN=PHPT1 PE=1 SV=1	PHPT1		1.75479	0.53519
																																										Q15029	116 kDa U5 small nuclear ribonucleoprotein component OS=Homo sapiens OX=9606 GN=EFTUD2 PE=1 SV=1	EFTUD2		0.0220487	0.00712991

## Sheet: S3-1D Annotation enrichment
Type	Accession	Term	Size	Score	P value	Benj. Hoch. FDR	Mean	Median
GOMF	GO:0003676	nucleic acid binding	128	-0.6208	5.71359e-28	5.78215e-25	-0.422018	-0.430944
GOCC	GO:0030529	ribonucleoprotein complex	89	-0.577099	1.48865e-18	8.78303e-16	-0.37042	-0.410887
GOMF	GO:0003677	DNA binding	60	-0.634505	4.43474e-16	2.24398e-13	-0.543029	-0.490663
GOMF	GO:0003723	RNA binding	83	-0.539491	1.51619e-15	5.11461e-13	-0.344785	-0.383661
GOBP	GO:0090304	nucleic acid metabolic process	140	-0.442098	6.62639e-16	2.91031e-12	-0.271938	-0.286738
GOBP	GO:0010467	gene expression	104	-0.487906	2.15193e-15	3.15042e-12	-0.306221	-0.290022
GOBP	GO:0034641	cellular nitrogen compound metabolic process	189	-0.389309	3.15243e-15	3.46137e-12	-0.223937	-0.197426
GOBP	GO:0016071	mRNA metabolic process	69	-0.584572	1.57984e-15	3.46933e-12	-0.391835	-0.428657
GOBP	GO:0006807	nitrogen compound metabolic process	194	-0.379411	9.48612e-15	8.33261e-12	-0.214743	-0.195222
GOBP	GO:0044265	cellular macromolecule catabolic process	75	-0.531871	5.31872e-14	3.8933e-11	-0.365848	-0.359621
GOBP	GO:0016070	RNA metabolic process	117	-0.433404	1.4721e-13	9.23638e-11	-0.268755	-0.292908
GOBP	GO:0034645	cellular macromolecule biosynthetic process	96	-0.468185	1.79672e-13	9.86397e-11	-0.30551	-0.302169
GOCC	GO:0005886	plasma membrane	264	0.328307	4.442e-13	1.31039e-10	0.137725	0.1538
GOBP	GO:0006139	nucleobase-containing compound metabolic process	165	-0.370139	7.41988e-13	3.25881e-10	-0.223203	-0.197426
GOBP	GO:0043170	macromolecule metabolic process	277	-0.322624	7.18018e-13	3.50393e-10	-0.152273	-0.163531
GOBP	GO:0009059	macromolecule biosynthetic process	100	-0.445392	1.04216e-12	4.16106e-10	-0.290316	-0.281272
GOBP	GO:0009057	macromolecule catabolic process	79	-0.488541	1.5545e-12	5.68948e-10	-0.331479	-0.310133
GOBP	GO:0034621	cellular macromolecular complex subunit organization	91	-0.45295	3.28742e-12	1.11064e-09	-0.349629	-0.292908
GOBP	GO:0044238	primary metabolic process	325	-0.306047	4.28847e-12	1.34535e-09	-0.131324	-0.129737
GOBP	GO:0044248	cellular catabolic process	104	-0.423705	5.63896e-12	1.65109e-09	-0.28392	-0.259955
GOCC	GO:0044428	nuclear part	197	-0.331942	9.8826e-12	1.94358e-09	-0.207608	-0.195403
GOBP	GO:0044260	cellular macromolecule metabolic process	256	-0.311573	8.42087e-12	2.31153e-09	-0.154773	-0.172262
GOCC	GO:0032991	macromolecular complex	306	-0.296715	2.29169e-11	3.38024e-09	-0.145147	-0.151532
GOBP	GO:0006412	translation	54	-0.543249	3.31441e-11	8.56288e-09	-0.363418	-0.385852
GOBP	GO:0006401	RNA catabolic process	49	-0.552686	1.10012e-10	2.68428e-08	-0.383664	-0.421394
GOBP	GO:0006413	translational initiation	46	-0.560258	2.11951e-10	4.89941e-08	-0.385086	-0.41656
GOBP	GO:0006402	mRNA catabolic process	46	-0.557745	2.55006e-10	5.33328e-08	-0.383579	-0.41656
GOBP	GO:0000956	nuclear-transcribed mRNA catabolic process	46	-0.557745	2.55006e-10	5.59994e-08	-0.383579	-0.41656
GOBP	GO:0044237	cellular metabolic process	329	-0.275625	4.31638e-10	8.61707e-08	-0.118687	-0.12029
GOBP	GO:0000184	nuclear-transcribed mRNA catabolic process, nonsense-mediated decay	45	-0.552782	5.50472e-10	1.05116e-07	-0.382162	-0.411726
GOBP	GO:0006414	translational elongation	46	-0.54409	6.86808e-10	1.25686e-07	-0.373657	-0.408256
GOBP	GO:0016032	viral reproduction	121	-0.353441	1.01626e-09	1.78537e-07	-0.214348	-0.228061
GOBP	GO:0043933	macromolecular complex subunit organization	128	-0.344422	1.18187e-09	1.99645e-07	-0.251731	-0.173281
GOBP	GO:0072599	establishment of protein localization in endoplasmic reticulum	43	-0.548917	1.62401e-09	2.22895e-07	-0.382041	-0.411726
GOBP	GO:0045047	protein targeting to ER	43	-0.548917	1.62401e-09	2.30085e-07	-0.382041	-0.411726
GOBP	GO:0019083	viral transcription	43	-0.548917	1.62401e-09	2.37755e-07	-0.382041	-0.411726
GOBP	GO:0006614	SRP-dependent cotranslational protein targeting to membrane	43	-0.548917	1.62401e-09	2.45953e-07	-0.382041	-0.411726
GOBP	GO:0006613	cotranslational protein targeting to membrane	43	-0.548917	1.62401e-09	2.54737e-07	-0.382041	-0.411726
GOBP	GO:0006415	translational termination	43	-0.548917	1.62401e-09	2.64172e-07	-0.382041	-0.411726
GOBP	GO:0006396	RNA processing	41	-0.557043	2.14955e-09	2.86086e-07	-0.383458	-0.421394
GOCC	GO:0005634	nucleus	242	-0.273658	3.07123e-09	3.62405e-07	-0.161851	-0.154306
GOBP	GO:0035556	intracellular signal transduction	160	0.309696	2.90202e-09	3.74873e-07	0.145888	0.167179
GOBP	GO:0007264	small GTPase mediated signal transduction	92	0.383216	3.22167e-09	4.04273e-07	0.193374	0.219789
GOMF	GO:0003735	structural constituent of ribosome	43	-0.548917	1.62401e-09	4.10874e-07	-0.382041	-0.411726
GOBP	GO:0022415	viral reproductive process	63	-0.451349	3.44329e-09	4.20082e-07	-0.323519	-0.292908
GOBP	GO:0048610	cellular process involved in reproduction	62	-0.447064	6.21558e-09	7.37806e-07	-0.27583	-0.347027
GOBP	GO:0019058	viral infectious cycle	50	-0.491069	7.17398e-09	8.29161e-07	-0.336432	-0.385852
GOBP	GO:0006612	protein targeting to membrane	47	-0.504212	7.73012e-09	8.70531e-07	-0.350401	-0.366918
GOBP	GO:0072594	establishment of protein localization to organelle	52	-0.478889	9.13975e-09	9.3353e-07	-0.332898	-0.376565
GOBP	GO:0009056	catabolic process	117	-0.337149	9.00508e-09	9.41675e-07	-0.22279	-0.187714
GOBP	GO:0034623	cellular macromolecular complex disassembly	49	-0.492711	8.803e-09	9.42994e-07	-0.343226	-0.366918
GOBP	GO:0032984	macromolecular complex disassembly	49	-0.492711	8.803e-09	9.66569e-07	-0.343226	-0.366918
GOMF	GO:0043566	structure-specific DNA binding	22	-0.727957	6.09559e-09	1.23375e-06	-0.749458	-0.598101
GOCC	GO:0044427	chromosomal part	38	-0.543941	1.69613e-08	1.42959e-06	-0.535222	-0.444467
GOCC	GO:0005730	nucleolus	72	-0.406397	1.63699e-08	1.60971e-06	-0.263482	-0.292248
GOCC	GO:0044446	intracellular organelle part	404	-0.248596	2.94182e-08	1.92853e-06	-0.103765	-0.111058
GOCC	GO:0032993	protein-DNA complex	16	-0.811194	2.85431e-08	2.10506e-06	-0.893767	-0.679499
GOBP	GO:0043624	cellular protein complex disassembly	48	-0.481779	2.52761e-08	2.46695e-06	-0.332834	-0.362643
GOBP	GO:0043241	protein complex disassembly	48	-0.481779	2.52761e-08	2.52302e-06	-0.332834	-0.362643
GOBP	GO:0051276	chromosome organization	33	-0.563414	4.61825e-08	4.40942e-06	-0.563657	-0.452501
GOCC	GO:0005654	nucleoplasm	120	-0.310247	9.13959e-08	5.39236e-06	-0.207547	-0.19811
GOBP	GO:0032774	RNA biosynthetic process	84	-0.364104	6.28143e-08	5.8698e-06	-0.246811	-0.281272
GOCC	GO:0044422	organelle part	410	-0.238671	1.1235e-07	6.02606e-06	-0.0984187	-0.0963693
GOBP	GO:0008152	metabolic process	377	-0.237259	8.73521e-08	7.8296e-06	-0.0944769	-0.0935485
GOBP	GO:0019538	protein metabolic process	195	-0.26181	8.63351e-08	7.89967e-06	-0.148416	-0.157943
GOCC	GO:0000786	nucleosome	14	-0.814201	1.80183e-07	8.85899e-06	-0.946467	-0.750375
GOCC	GO:0015935	small ribosomal subunit	18	-0.693945	4.94522e-07	2.24437e-05	-0.533346	-0.505975
GOCC	GO:0044425	membrane part	258	0.224082	8.62675e-07	3.63556e-05	0.0801744	0.122362
GOMF	GO:0043565	sequence-specific DNA binding	15	-0.777248	2.56538e-07	4.32694e-05	-0.592142	-0.559649
GOBP	GO:0006325	chromatin organization	24	-0.602719	5.15843e-07	4.53116e-05	-0.636028	-0.543795
GOBP	GO:0044267	cellular protein metabolic process	177	-0.249598	7.39399e-07	6.36753e-05	-0.145273	-0.155855
GOCC	GO:0044454	nuclear chromosome part	20	-0.625075	1.86771e-06	6.8872e-05	-0.674154	-0.470061
GOCC	GO:0022627	cytosolic small ribosomal subunit	17	-0.676954	1.83617e-06	7.22228e-05	-0.510317	-0.457873
GOBP	GO:0022414	reproductive process	102	-0.301907	1.12023e-06	9.46162e-05	-0.195947	-0.248117
GOBP	GO:0071824	protein-DNA complex subunit organization	15	-0.723199	1.63047e-06	0.000135114	-0.867711	-0.698543
GOBP	GO:0071822	protein complex subunit organization	112	-0.284874	1.81412e-06	0.000147548	-0.18418	-0.150024
GOCC	GO:0042995	cell projection	100	0.286928	4.4343e-06	0.000153896	0.166322	0.181819
GOBP	GO:0044249	cellular biosynthetic process	151	-0.253426	1.93683e-06	0.000154665	-0.157788	-0.152757
GOBP	GO:0009058	biosynthetic process	155	-0.250204	2.10172e-06	0.000164835	-0.156794	-0.15239
GOBP	GO:0007265	Ras protein signal transduction	45	0.416121	3.00886e-06	0.000231841	0.220853	0.240545
GOBP	GO:0051252	regulation of RNA metabolic process	100	-0.291638	3.08233e-06	0.000233406	-0.196433	-0.208407
GOBP	GO:0006397	mRNA processing	24	-0.55929	3.18392e-06	0.000237013	-0.400663	-0.448195
GOBP	GO:0007010	cytoskeleton organization	78	0.323212	3.29947e-06	0.000241521	0.188784	0.185871
GOBP	GO:0065004	protein-DNA complex assembly	14	-0.70727	5.80637e-06	0.000411316	-0.869544	-0.613242
GOBP	GO:0008380	RNA splicing	23	-0.555774	5.75351e-06	0.000414253	-0.400582	-0.449069
GOBP	GO:0000398	nuclear mRNA splicing, via spliceosome	21	-0.577945	6.38425e-06	0.000431379	-0.423177	-0.450826
GOBP	GO:0000377	RNA splicing, via transesterification reactions with bulged adenosine as nucleophile	21	-0.577945	6.38425e-06	0.000438119	-0.423177	-0.450826
GOBP	GO:0000375	RNA splicing, via transesterification reactions	21	-0.577945	6.38425e-06	0.000445073	-0.423177	-0.450826
GOBP	GO:0034728	nucleosome organization	14	-0.702168	6.77561e-06	0.000450886	-0.825529	-0.613242
GOBP	GO:0007165	signal transduction	288	0.199068	8.43986e-06	0.000553252	0.0634061	0.0924172
GOBP	GO:0010556	regulation of macromolecule biosynthetic process	110	-0.266824	9.0677e-06	0.000577179	-0.189398	-0.191935
GOBP	GO:0032879	regulation of localization	133	0.247658	9.06447e-06	0.000585458	0.125651	0.153621
GOBP	GO:0031324	negative regulation of cellular metabolic process	74	-0.315139	9.34702e-06	0.000586458	-0.217737	-0.237836
GOBP	GO:0030036	actin cytoskeleton organization	59	0.347714	9.89686e-06	0.000612211	0.203614	0.207462
GOBP	GO:2000112	regulation of cellular macromolecule biosynthetic process	105	-0.269306	1.10506e-05	0.000674085	-0.185938	-0.195403
GOCC	GO:0000785	chromatin	17	-0.603798	2.08937e-05	0.00068485	-0.713976	-0.487621
GOCC	GO:0044424	intracellular part	591	-0.269356	2.46924e-05	0.000766764	-0.0507784	-0.0364792
GOCC	GO:0071944	cell periphery	9	0.809289	2.98676e-05	0.000881095	0.675461	0.831585
GOBP	GO:0010605	negative regulation of macromolecule metabolic process	82	-0.294662	1.46808e-05	0.00088326	-0.196158	-0.223883
GOBP	GO:0010468	regulation of gene expression	143	-0.23368	1.68501e-05	0.00100008	-0.141977	-0.146878
GOCC	GO:0005681	spliceosomal complex	16	-0.600933	3.93012e-05	0.00110418	-0.437935	-0.473277
GOMF	GO:0003682	chromatin binding	17	-0.634925	7.65993e-06	0.00110741	-0.735241	-0.559649
GOBP	GO:0006974	response to DNA damage stimulus	38	-0.412118	1.92431e-05	0.00112687	-0.319652	-0.261393
GOCC	GO:0043231	intracellular membrane-bounded organelle	376	-0.181263	4.3238e-05	0.00115956	-0.0821069	-0.0862136
GOBP	GO:0006334	nucleosome assembly	13	-0.683621	2.38424e-05	0.00137784	-0.824259	-0.527941
GOBP	GO:0030029	actin filament-based process	63	0.321562	2.55594e-05	0.00145788	0.186655	0.190302
GOCC	GO:0005856	cytoskeleton	91	0.260689	6.11007e-05	0.00156737	0.148407	0.18144
GOMF	GO:0044212	regulatory region nucleic acid binding	12	-0.726508	1.57727e-05	0.0015962	-0.522032	-0.470061
GOBP	GO:0034622	cellular macromolecular complex assembly	43	-0.380231	2.94074e-05	0.00165586	-0.376538	-0.252215
GOBP	GO:0006259	DNA metabolic process	35	-0.416195	3.30325e-05	0.00176925	-0.3288	-0.358368
GOMF	GO:0001067	regulatory region DNA binding	12	-0.726508	1.57727e-05	0.00177356	-0.522032	-0.470061
GOBP	GO:0071845	cellular component disassembly at cellular level	68	-0.306587	3.27838e-05	0.00177761	-0.208823	-0.210502
GOBP	GO:0022411	cellular component disassembly	68	-0.306587	3.27838e-05	0.00179983	-0.208823	-0.210502
GOBP	GO:0006605	protein targeting	71	-0.30095	3.24296e-05	0.00180292	-0.213056	-0.200817
GOMF	GO:0000975	regulatory region DNA binding	12	-0.726508	1.57727e-05	0.00199525	-0.522032	-0.470061
GOCC	GO:0022625	cytosolic large ribosomal subunit	27	-0.44495	8.77817e-05	0.00207165	-0.302672	-0.292908
GOCC	GO:0015934	large ribosomal subunit	27	-0.44495	8.77817e-05	0.00215797	-0.302672	-0.292908
GOBP	GO:0009892	negative regulation of metabolic process	86	-0.272364	4.34289e-05	0.00229807	-0.182334	-0.210489
GOCC	GO:0031224	intrinsic to membrane	130	0.218677	0.000102314	0.00232175	0.0980849	0.158801
GOBP	GO:0019884	antigen processing and presentation of exogenous antigen	32	-0.424599	4.92722e-05	0.00254592	-0.306004	-0.290289
GOBP	GO:0002478	antigen processing and presentation of exogenous peptide antigen	32	-0.424599	4.92722e-05	0.00257623	-0.306004	-0.290289
GOCC	GO:0000790	nuclear chromatin	13	-0.619385	0.000128956	0.00281794	-0.758779	-0.487621
GOCC	GO:0071013	catalytic step 2 spliceosome	13	-0.615956	0.000140521	0.00296099	-0.443226	-0.497485
GOBP	GO:0048002	antigen processing and presentation of peptide antigen	33	-0.413337	6.08238e-05	0.00303566	-0.297533	-0.273881
GOBP	GO:0006355	regulation of transcription, DNA-dependent	87	-0.265865	6.05495e-05	0.0030567	-0.191909	-0.195403
GOBP	GO:0034660	ncRNA metabolic process	22	-0.502464	5.99196e-05	0.00306008	-0.339757	-0.318277
GOMF	GO:0005488	binding	507	-0.20417	4.81421e-05	0.00405998	-0.064895	-0.0509154
GOCC	GO:0005911	cell-cell junction	49	0.318105	0.00020416	0.0041536	0.208906	0.19915
GOBP	GO:0048856	anatomical structure development	108	0.237857	8.59683e-05	0.00424239	0.142591	0.112392
GOCC	GO:0043229	intracellular organelle	447	-0.171286	0.000215924	0.00424651	-0.0647261	-0.059646
GOMF	GO:0003729	mRNA binding	15	-0.613711	4.72813e-05	0.00434988	-0.450273	-0.383661
GOBP	GO:0006928	cellular component movement	101	0.240687	0.000110587	0.00539664	0.13358	0.139649
GOBP	GO:0030030	cell projection organization	46	0.340285	0.000114185	0.005511	0.206504	0.192237
GOMF	GO:0005198	structural molecule activity	91	-0.258362	7.10517e-05	0.0055311	-0.179413	-0.18006
GOMF	GO:0008092	cytoskeletal protein binding	47	0.343123	8.51432e-05	0.00615463	0.214851	0.220417
GOMF	GO:0031490	chromatin DNA binding	7	-0.858195	9.23811e-05	0.00623265	-1.15849	-0.698543
GOBP	GO:0002009	morphogenesis of an epithelium	12	0.642681	0.000133763	0.00638574	0.521082	0.451373
GOBP	GO:0040012	regulation of locomotion	60	0.296965	0.000142834	0.00674546	0.198149	0.189441
GOCC	GO:0016021	integral to membrane	124	0.204655	0.000356808	0.00679086	0.092109	0.154652
GOBP	GO:0006333	chromatin assembly or disassembly	7	-0.826636	0.000165883	0.00775064	-1.17815	-0.90346
GOBP	GO:0007015	actin filament organization	29	0.408177	0.000196738	0.00909552	0.258516	0.259338

## Sheet: S4-Fisher's exact test
Category	Accession	Term	Total size (proteome)	Number of identified proteins	Number of proteins with this annotation in the proteome	Intersection size	Enrichment factor (>1 = enriched, <1 = depleted)	P value	Benj. Hoch. FDR
GOCC	GO:0070062	extracellular vesicular exosome	20433	919	2742	563	4.5652	1.1816e-268	5.3252e-266
GOCC	GO:0065010	extracellular membrane-bounded organelle	20433	919	2742	563	4.5652	1.1816e-268	5.3252e-266
GOCC	GO:0043230	extracellular organelle	20433	919	2742	563	4.5652	1.1816e-268	5.3252e-266
GOCC	GO:0031988	membrane-bounded vesicle	20433	919	3179	581	4.0635	5.8087e-251	1.9634e-248
GOCC	GO:0031982	vesicle	20433	919	3295	583	3.934	4.6995e-244	1.2707e-241
GOCC	GO:0044421	extracellular region part	20433	919	3717	575	3.4395	9.1045e-207	2.0515e-204
GOCC	GO:0005829	cytosol	20433	919	2849	402	3.1373	1.3234e-113	2.5561e-111
GOCC	GO:0043227	membrane-bounded organelle	20433	919	9374	729	1.7291	2.0878e-100	3.5283e-98
GOCC	GO:0043226	organelle	20433	919	10289	761	1.6445	9.1259e-98	1.3709e-95
GOCC	GO:0016020	membrane	20433	919	7051	596	1.8794	3.9435e-82	5.3315e-80
GOCC	GO:0005925	focal adhesion	20433	919	374	131	7.7878	1.301e-81	1.599e-79
GOCC	GO:0030055	cell-substrate junction	20433	919	383	132	7.6629	3.2213e-81	3.6293e-79
GOCC	GO:0005924	cell-substrate adherens junction	20433	919	379	131	7.6851	9.0009e-81	9.361e-79
GOCC	GO:0005912	adherens junction	20433	919	440	138	6.9734	7.6674e-79	7.4045e-77
GOCC	GO:0044444	cytoplasmic part	20433	919	7701	620	1.79	3.179e-78	2.8653e-76
GOCC	GO:0070161	anchoring junction	20433	919	457	139	6.7626	1.8719e-77	1.5818e-75
GOBP	GO:0016032	viral reproduction	20433	919	628	160	5.6647	7.1544e-77	8.1002e-73
GOBP	GO:0002376	immune system process	20433	919	1868	273	3.2494	6.5742e-75	3.7217e-71
GOCC	GO:0030054	cell junction	20433	919	1083	196	4.0239	1.6456e-67	1.3087e-65
GOCC	GO:0032991	macromolecular complex	20433	919	4325	422	2.1694	2.2319e-66	1.6764e-64
GOBP	GO:0050896	response to stimulus	20433	919	6936	564	1.808	8.5542e-68	3.2284e-64
GOBP	GO:0051716	cellular response to stimulus	20433	919	5442	472	1.9284	4.4241e-60	1.2522e-56
GOBP	GO:0009987	cellular process	20433	919	13700	823	1.3357	8.8218e-60	1.9976e-56
GOBP	GO:0002682	regulation of immune system process	20433	919	1332	205	3.4219	2.4258e-58	4.5775e-55
GOCC	GO:0044464	cell part	20433	919	16567	896	1.2025	5.5781e-55	3.9693e-53
GOMF	GO:0005515	protein binding	20433	919	4332	399	2.0479	1.6418e-54	6.2684e-51
GOCC	GO:0044424	intracellular part	20433	919	13199	791	1.3325	9.1047e-51	6.1548e-49
GOCC	GO:0005737	cytoplasm	20433	919	4723	413	1.9442	1.0348e-50	6.6624e-49
GOBP	GO:0007599	hemostasis	20433	919	477	114	5.3138	3.309e-51	5.352e-48
GOBP	GO:0065007	biological regulation	20433	919	10273	679	1.4696	9.7623e-51	1.3816e-47
GOBP	GO:0016043	cellular component organization	20433	919	4569	403	1.9611	4.574e-50	5.7542e-47
GOBP	GO:0050817	coagulation	20433	919	472	112	5.2759	5.7958e-50	5.9655e-47
GOBP	GO:0007596	blood coagulation	20433	919	472	112	5.2759	5.7958e-50	5.9655e-47
GOBP	GO:0007165	signal transduction	20433	919	4351	390	1.9929	9.525e-50	8.9868e-47
GOBP	GO:0045184	establishment of protein localization	20433	919	1192	180	3.3575	1.5417e-49	1.3427e-46
GOBP	GO:0071840	cellular component organization or biogenesis	20433	919	4601	403	1.9475	3.0111e-49	2.4351e-46
GOBP	GO:0050789	regulation of biological process	20433	919	9770	654	1.4883	5.513e-49	4.1612e-46
GOBP	GO:0002684	positive regulation of immune system process	20433	919	837	148	3.9315	6.0279e-49	4.2655e-46
GOBP	GO:0050794	regulation of cellular process	20433	919	9181	626	1.516	6.9215e-48	4.6097e-45
KEGG	ko03010	Ribosome	20433	919	88	52	13.138	2.8546e-47	7.8786e-45
GOBP	GO:0022415	viral reproductive process	20433	919	215	76	7.8594	1.4065e-47	8.847e-45
GOBP	GO:0048583	regulation of response to stimulus	20433	919	2956	301	2.264	4.2151e-47	2.5118e-44
GOBP	GO:0050776	regulation of immune response	20433	919	815	143	3.9012	7.9733e-47	4.5137e-44
GOBP	GO:0048518	positive regulation of biological process	20433	919	4340	382	1.957	2.1329e-46	1.1499e-43
GOBP	GO:0010467	gene expression	20433	919	819	142	3.855	7.4974e-46	3.8584e-43
GOBP	GO:0050878	regulation of body fluid levels	20433	919	586	119	4.5151	1.5046e-45	7.4066e-43
GOBP	GO:0019058	viral infectious cycle	20433	919	144	62	9.573	4.432e-45	2.0908e-42
GOBP	GO:0000184	nuclear-transcribed mRNA catabolic process, nonsense-mediated decay	20433	919	116	56	10.734	3.0634e-44	1.3874e-41
GOCC	GO:0030529	ribonucleoprotein complex	20433	919	636	120	4.1951	1.7553e-42	1.0787e-40
GOCC	GO:0043232	intracellular non-membrane-bounded organelle	20433	919	2391	255	2.3712	2.0834e-42	1.1736e-40
GOCC	GO:0043228	non-membrane-bounded organelle	20433	919	2391	255	2.3712	2.0834e-42	1.1736e-40
GOBP	GO:0043933	macromolecular complex subunit organization	20433	919	1268	176	3.0861	3.5641e-43	1.552e-40
GOBP	GO:0006886	intracellular protein transport	20433	919	679	125	4.0931	4.3066e-43	1.8059e-40
GOBP	GO:0071842	cellular component organization at cellular level	20433	919	3632	333	2.0385	8.7231e-43	3.5272e-40
GOBP	GO:0006614	SRP-dependent cotranslational protein targeting to membrane	20433	919	107	53	11.013	1.1174e-42	4.3625e-40
GOCC	GO:0005886	plasma membrane	20433	919	3950	349	1.9645	1.1251e-41	6.0844e-40
GOBP	GO:0006613	cotranslational protein targeting to membrane	20433	919	109	53	10.811	3.9146e-42	1.4774e-39
GOBP	GO:0001775	cell activation	20433	919	591	115	4.3264	4.5106e-42	1.6474e-39
GOBP	GO:0015031	protein transport	20433	919	1129	163	3.21	4.7146e-42	1.6681e-39
GOBP	GO:0071841	cellular component organization or biogenesis at cellular level	20433	919	3664	333	2.0207	5.9831e-42	2.0527e-39
GOBP	GO:0045047	protein targeting to ER	20433	919	111	53	10.616	1.3252e-41	4.4129e-39
GOBP	GO:0002429	immune response-activating cell surface receptor signaling pathway	20433	919	233	73	6.966	1.4105e-41	4.5628e-39
GOBP	GO:0071822	protein complex subunit organization	20433	919	947	147	3.4513	1.5273e-41	4.8033e-39
GOBP	GO:0072599	establishment of protein localization in endoplasmic reticulum	20433	919	112	53	10.521	2.4084e-41	7.3698e-39
GOBP	GO:0050778	positive regulation of immune response	20433	919	605	115	4.2263	5.0127e-41	1.4935e-38
GOBP	GO:0002768	immune response-regulating cell surface receptor signaling pathway	20433	919	241	73	6.7348	1.8918e-40	5.4919e-38
GOCC	GO:0044422	organelle part	20433	919	7910	548	1.5404	1.4271e-39	7.4208e-38
GOBP	GO:0019083	viral transcription	20433	919	111	52	10.416	2.6714e-40	7.5614e-38
GOCC	GO:0048770	pigment granule	20433	919	99	49	11.005	1.6215e-39	7.8295e-38
GOCC	GO:0042470	melanosome	20433	919	99	49	11.005	1.6215e-39	7.8295e-38
GOMF	GO:0000166	nucleotide binding	20433	919	2233	241	2.3996	1.1413e-40	2.1787e-37
GOBP	GO:0006612	protein targeting to membrane	20433	919	148	58	8.7133	1.9201e-39	5.3024e-37
GOMF	GO:0005488	binding	20433	919	10793	675	1.3905	1.4267e-39	1.8157e-36
GOBP	GO:0035556	intracellular signal transduction	20433	919	1697	200	2.6204	1.3462e-38	3.6291e-36
GOCC	GO:0044446	intracellular organelle part	20433	919	7783	537	1.5341	1.1906e-37	5.5509e-36
GOBP	GO:0051649	establishment of localization in cell	20433	919	1619	194	2.6642	2.212e-38	5.8243e-36
GOBP	GO:0006605	protein targeting	20433	919	389	89	5.0869	2.2813e-38	5.8703e-36
GOBP	GO:0034621	cellular macromolecular complex subunit organization	20433	919	768	125	3.6188	2.4089e-37	6.0608e-35
GOCC	GO:0043229	intracellular organelle	20433	919	8904	584	1.4583	6.2421e-36	2.8131e-34
GOBP	GO:0051234	establishment of localization	20433	919	3474	309	1.9776	1.9673e-36	4.8421e-34
GOBP	GO:0002757	immune response-activating signal transduction	20433	919	340	81	5.2969	2.5029e-36	6.0294e-34
GOMF	GO:0005198	structural molecule activity	20433	919	625	111	3.9487	1.0162e-36	9.6997e-34
GOBP	GO:0006955	immune response	20433	919	1208	159	2.9265	5.6518e-36	1.3331e-33
GOBP	GO:0048584	positive regulation of response to stimulus	20433	919	1544	184	2.6496	5.8809e-36	1.3588e-33
GOCC	GO:0043234	protein complex	20433	919	3701	319	1.9164	4.0497e-35	1.7662e-33
GOBP	GO:0072594	establishment of protein localization to organelle	20433	919	240	68	6.2996	1.0734e-35	2.4305e-33
GOMF	GO:0017076	purine nucleotide binding	20433	919	1838	205	2.4798	4.2336e-36	3.2328e-33
GOBP	GO:0046907	intracellular transport	20433	919	1196	157	2.9187	2.2927e-35	5.0897e-33
GOBP	GO:0002764	immune response-regulating signaling pathway	20433	919	350	81	5.1456	2.3644e-35	5.1481e-33
GOMF	GO:0032553	ribonucleotide binding	20433	919	1827	203	2.4704	1.7525e-35	1.1152e-32
GOMF	GO:0035639	purine ribonucleoside triphosphate binding	20433	919	1788	200	2.487	2.4937e-35	1.3601e-32
GOBP	GO:0048522	positive regulation of cellular process	20433	919	3782	323	1.8989	7.3884e-35	1.5783e-32
GOMF	GO:0032555	purine ribonucleotide binding	20433	919	1826	202	2.4596	5.0533e-35	2.4117e-32
GOBP	GO:0007264	small GTPase mediated signal transduction	20433	919	615	107	3.8683	1.4185e-34	2.9742e-32
GOBP	GO:0050851	antigen receptor-mediated signaling pathway	20433	919	135	51	8.3995	6.9701e-34	1.4348e-31
GOMF	GO:0019899	enzyme binding	20433	919	1213	156	2.8594	4.4459e-34	1.886e-31
GOCC	GO:0044459	plasma membrane part	20433	919	2324	230	2.2004	1.0494e-32	4.4336e-31
GOBP	GO:0000956	nuclear-transcribed mRNA catabolic process	20433	919	179	57	7.0801	4.2856e-33	8.6645e-31
GOBP	GO:0006810	transport	20433	919	3378	295	1.9417	5.3245e-33	1.0576e-30
GOBP	GO:0006414	translational elongation	20433	919	179	56	6.9559	4.4626e-32	8.7113e-30
GOBP	GO:0050852	T cell receptor signaling pathway	20433	919	110	45	9.0957	7.9007e-32	1.5161e-29
GOBP	GO:0071845	cellular component disassembly at cellular level	20433	919	439	86	4.3556	9.4707e-32	1.7871e-29
GOCC	GO:0016023	cytoplasmic membrane-bounded vesicle	20433	919	650	105	3.5916	4.4565e-31	1.8258e-29
GOMF	GO:0003735	structural constituent of ribosome	20433	919	152	52	7.6064	4.933e-32	1.8834e-29
GOBP	GO:0042221	response to chemical stimulus	20433	919	3370	291	1.9199	1.3527e-31	2.4702e-29
GOBP	GO:0022411	cellular component disassembly	20433	919	441	86	4.3359	1.343e-31	2.4702e-29
GOBP	GO:0043624	cellular protein complex disassembly	20433	919	197	58	6.546	1.3833e-31	2.486e-29
GOBP	GO:0006402	mRNA catabolic process	20433	919	190	57	6.6702	1.5294e-31	2.7056e-29
GOBP	GO:0006412	translation	20433	919	287	69	5.3454	2.5023e-31	4.2772e-29
GOBP	GO:0006401	RNA catabolic process	20433	919	214	60	6.2338	2.4728e-31	4.2772e-29
GOBP	GO:0043241	protein complex disassembly	20433	919	199	58	6.4802	2.5311e-31	4.2772e-29
GOBP	GO:0002253	activation of immune response	20433	919	446	86	4.2873	3.1853e-31	5.3036e-29
GOBP	GO:0006413	translational initiation	20433	919	208	59	6.3067	3.9295e-31	6.4478e-29
GOCC	GO:0031410	cytoplasmic vesicle	20433	919	747	112	3.3336	3.576e-30	1.422e-28
GOMF	GO:0003723	RNA binding	20433	919	765	115	3.3424	4.3943e-31	1.5252e-28
GOBP	GO:0065008	regulation of biological quality	20433	919	2623	244	2.0683	1.1598e-30	1.8759e-28
GOBP	GO:0034623	cellular macromolecular complex disassembly	20433	919	222	60	6.0092	2.2797e-30	3.6353e-28
GOBP	GO:0032984	macromolecular complex disassembly	20433	919	224	60	5.9555	3.9055e-30	6.1414e-28
GOBP	GO:0019882	antigen processing and presentation	20433	919	301	69	5.0968	5.7503e-30	8.9186e-28
GOBP	GO:0006415	translational termination	20433	919	169	52	6.8412	1.7958e-29	2.7475e-27
GOCC	GO:0022625	cytosolic large ribosomal subunit	20433	919	52	31	13.255	8.0794e-29	3.121e-27
GOBP	GO:0030168	platelet activation	20433	919	209	57	6.0638	3.9485e-29	5.9607e-27
GOBP	GO:0040011	locomotion	20433	919	1157	142	2.7288	8.2917e-29	1.2352e-26
GOCC	GO:0005856	cytoskeleton	20433	919	781	111	3.16	7.333e-28	2.7539e-26
GOBP	GO:0031347	regulation of defense response	20433	919	689	104	3.3561	2.7839e-28	4.0935e-26
GOBP	GO:0016071	mRNA metabolic process	20433	919	570	93	3.6276	6.5213e-28	9.4659e-26
GOBP	GO:0080134	regulation of response to stress	20433	919	1062	133	2.7845	8.0912e-28	1.1596e-25
GOBP	GO:0070887	cellular response to chemical stimulus	20433	919	1818	186	2.2748	8.9763e-28	1.2704e-25
GOBP	GO:0007166	cell surface receptor linked signaling pathway	20433	919	2677	240	1.9933	1.0486e-27	1.4656e-25
GOBP	GO:0006928	cellular component movement	20433	919	1039	131	2.8033	1.1106e-27	1.5335e-25
GOMF	GO:0005525	GTP binding	20433	919	370	74	4.4468	5.0074e-28	1.5932e-25
GOBP	GO:0051128	regulation of cellular component organization	20433	919	1629	173	2.3612	1.2902e-27	1.76e-25
GOMF	GO:0017111	nucleoside-triphosphatase activity	20433	919	734	107	3.2412	8.5223e-28	2.5029e-25
GOBP	GO:0022607	cellular component assembly	20433	919	1629	172	2.3476	3.7034e-27	4.9917e-25
GOMF	GO:0019001	guanyl nucleotide binding	20433	919	391	75	4.2648	3.5214e-27	9.6033e-25
GOBP	GO:0050867	positive regulation of cell activation	20433	919	282	63	4.9672	8.6953e-27	1.1582e-24
GOBP	GO:0006952	defense response	20433	919	1351	152	2.5015	8.937e-27	1.1766e-24
GOBP	GO:0002478	antigen processing and presentation of exogenous peptide antigen	20433	919	248	59	5.2895	1.1108e-26	1.4456e-24
GOBP	GO:0050865	regulation of cell activation	20433	919	440	79	3.992	1.3338e-26	1.7161e-24
GOBP	GO:0050790	regulation of catalytic activity	20433	919	1829	184	2.2368	1.4186e-26	1.8046e-24
GOMF	GO:0003924	GTPase activity	20433	919	248	59	5.2895	1.1108e-26	2.8274e-24
GOMF	GO:0032561	guanyl ribonucleotide binding	20433	919	390	74	4.2187	1.6022e-26	3.8231e-24
GOBP	GO:0019884	antigen processing and presentation of exogenous antigen	20433	919	255	59	5.1443	5.2994e-26	6.6667e-24
GOBP	GO:0048519	negative regulation of biological process	20433	919	3689	294	1.772	5.9781e-26	7.4378e-24
GOBP	GO:0045087	innate immune response	20433	919	835	112	2.9823	6.1393e-26	7.5553e-24
GOBP	GO:0002694	regulation of leukocyte activation	20433	919	410	75	4.0672	7.9531e-26	9.6823e-24
GOBP	GO:0006950	response to stress	20433	919	2846	245	1.914	9.5806e-26	1.1539e-23
GOMF	GO:0016462	pyrophosphatase activity	20433	919	772	107	3.0816	5.7995e-26	1.3025e-23
GOMF	GO:0016818	hydrolase activity, acting on acid anhydrides, in phosphorus-containing anhydrides	20433	919	775	107	3.0697	7.9851e-26	1.6937e-23
GOBP	GO:0050900	leukocyte migration	20433	919	225	55	5.435	1.4226e-25	1.6954e-23
GOMF	GO:0016817	hydrolase activity, acting on acid anhydrides	20433	919	776	107	3.0658	8.8796e-26	1.7843e-23
GOBP	GO:0051246	regulation of protein metabolic process	20433	919	1793	179	2.2197	1.9705e-25	2.3e-23
GOBP	GO:0048002	antigen processing and presentation of peptide antigen	20433	919	270	60	4.9409	1.9536e-25	2.3e-23
GOBP	GO:0002696	positive regulation of leukocyte activation	20433	919	272	60	4.9045	2.9508e-25	3.4091e-23
GOBP	GO:0065009	regulation of molecular function	20433	919	2238	206	2.0466	6.8072e-25	7.7849e-23
GOBP	GO:0010033	response to organic substance	20433	919	2095	196	2.0801	1.8319e-24	2.0741e-22
GOBP	GO:0061024	membrane organization	20433	919	938	117	2.7733	2.4838e-24	2.7843e-22
GOBP	GO:0032268	regulation of cellular protein metabolic process	20433	919	1624	165	2.259	3.4217e-24	3.7981e-22
GOBP	GO:0019538	protein metabolic process	20433	919	3290	266	1.7976	4.8709e-24	5.3542e-22
GOBP	GO:0048610	cellular process involved in reproduction	20433	919	442	75	3.7727	9.7926e-24	1.0661e-21
GOBP	GO:0071310	cellular response to organic substance	20433	919	1447	152	2.3356	1.0765e-23	1.1608e-21
GOBP	GO:0002697	regulation of immune effector process	20433	919	432	74	3.8086	1.0917e-23	1.166e-21
GOBP	GO:0044265	cellular macromolecule catabolic process	20433	919	677	95	3.12	1.6478e-23	1.7436e-21
GOBP	GO:0065003	macromolecular complex assembly	20433	919	1028	122	2.6387	1.8535e-23	1.9431e-21
GOBP	GO:0051249	regulation of lymphocyte activation	20433	919	363	67	4.1038	2.0875e-23	2.1683e-21
GOBP	GO:0010941	regulation of cell death	20433	919	1275	139	2.4239	3.7256e-23	3.8347e-21
GOBP	GO:0044267	cellular protein metabolic process	20433	919	2866	239	1.8541	3.9355e-23	4.0142e-21
GOBP	GO:0042590	antigen processing and presentation of exogenous peptide antigen via MHC class I	20433	919	145	42	6.4402	6.6246e-23	6.6968e-21
GOBP	GO:0050870	positive regulation of T cell activation	20433	919	201	49	5.4202	7.3008e-23	7.315e-21
GOBP	GO:0051251	positive regulation of lymphocyte activation	20433	919	254	55	4.8144	7.6866e-23	7.634e-21
GOCC	GO:0044433	cytoplasmic vesicle part	20433	919	604	87	3.2026	2.3063e-22	8.4273e-21
GOBP	GO:0030029	actin filament-based process	20433	919	425	72	3.7667	8.741e-23	8.6057e-21
KEGG	ko04810	Regulation of actin cytoskeleton	20433	919	209	50	5.3191	6.532e-23	9.0141e-21
GOBP	GO:0023051	regulation of signaling	20433	919	2365	208	1.9555	1.1307e-22	1.1036e-20
GOCC	GO:0043231	intracellular membrane-bounded organelle	20433	919	7845	493	1.3972	3.2513e-22	1.1568e-20
GOBP	GO:0048523	negative regulation of cellular process	20433	919	3346	265	1.7609	1.2882e-22	1.2466e-20
GOBP	GO:0016477	cell migration	20433	919	697	95	3.0305	1.3755e-22	1.3198e-20
GOBP	GO:0050863	regulation of T cell activation	20433	919	276	57	4.5918	1.4835e-22	1.4115e-20
GOBP	GO:0002479	antigen processing and presentation of exogenous peptide antigen via MHC class I, TAP-dependent	20433	919	141	41	6.4652	1.8374e-22	1.7336e-20
GOBP	GO:0042981	regulation of apoptosis	20433	919	1214	133	2.4358	2.3828e-22	2.2296e-20
GOCC	GO:0015934	large ribosomal subunit	20433	919	78	31	8.8366	7.0321e-22	2.4378e-20
GOBP	GO:0002474	antigen processing and presentation of peptide antigen via MHC class I	20433	919	174	45	5.7502	3.1659e-22	2.9381e-20
GOBP	GO:0043067	regulation of programmed cell death	20433	919	1222	133	2.4199	4.3008e-22	3.9589e-20
GOCC	GO:0044430	cytoskeletal part	20433	919	1412	145	2.2832	1.1733e-21	3.9656e-20
GOBP	GO:0030036	actin cytoskeleton organization	20433	919	386	67	3.8593	7.1268e-22	6.5072e-20
GOBP	GO:0009966	regulation of signal transduction	20433	919	2028	185	2.0282	8.6907e-22	7.8717e-20
GOBP	GO:0032879	regulation of localization	20433	919	1743	167	2.1303	8.8021e-22	7.9093e-20
GOCC	GO:0022627	cytosolic small ribosomal subunit	20433	919	36	22	13.587	3.6859e-21	1.2154e-19
GOBP	GO:0044093	positive regulation of molecular function	20433	919	1409	144	2.2723	2.591e-21	2.3099e-19
GOBP	GO:0007265	Ras protein signal transduction	20433	919	227	50	4.8973	3.1945e-21	2.8256e-19
GOCC	GO:0009986	cell surface	20433	919	553	80	3.2165	9.319e-21	2.9998e-19
GOBP	GO:0031295	T cell costimulation	20433	919	88	32	8.0851	3.8245e-21	3.3567e-19
GOBP	GO:0071844	cellular component assembly at cellular level	20433	919	1185	128	2.4016	5.4797e-21	4.7724e-19
GOBP	GO:0031294	lymphocyte costimulation	20433	919	89	32	7.9942	5.7113e-21	4.9361e-19
GOBP	GO:0009057	macromolecule catabolic process	20433	919	815	101	2.7554	7.1944e-21	6.1708e-19
GOBP	GO:0044248	cellular catabolic process	20433	919	1264	133	2.3395	8.5961e-21	7.3176e-19
GOBP	GO:0043085	positive regulation of catalytic activity	20433	919	1179	127	2.395	1.0054e-20	8.4946e-19
GOBP	GO:0045088	regulation of innate immune response	20433	919	355	62	3.8831	1.8101e-20	1.518e-18
GOCC	GO:0005911	cell-cell junction	20433	919	335	59	3.9158	1.0149e-19	3.1909e-18
GOCC	GO:0012506	vesicle membrane	20433	919	503	74	3.271	1.0571e-19	3.2481e-18
GOBP	GO:0009056	catabolic process	20433	919	1534	149	2.1596	5.8244e-20	4.8488e-18
GOBP	GO:0048870	cell motility	20433	919	762	95	2.7719	7.4346e-20	6.1441e-18
GOBP	GO:0045321	leukocyte activation	20433	919	377	63	3.7155	9.1347e-20	7.4748e-18
GOBP	GO:0071346	cellular response to interferon-gamma	20433	919	181	43	5.2821	9.1768e-20	7.4748e-18
GOCC	GO:0045121	membrane raft	20433	919	222	47	4.7072	2.7685e-19	8.3179e-18
GOBP	GO:0031399	regulation of protein modification process	20433	919	1247	129	2.3001	1.4894e-19	1.2045e-17
GOBP	GO:0034341	response to interferon-gamma	20433	919	201	45	4.9777	1.5798e-19	1.2685e-17
GOCC	GO:0030666	endocytic vesicle membrane	20433	919	209	45	4.7872	8.0164e-19	2.3561e-17
GOBP	GO:0043066	negative regulation of apoptosis	20433	919	678	87	2.853	4.7057e-19	3.752e-17
GOBP	GO:0043069	negative regulation of programmed cell death	20433	919	683	87	2.8321	7.516e-19	5.9508e-17
GOCC	GO:0042995	cell projection	20433	919	1184	122	2.291	2.2108e-18	6.3596e-17
GOBP	GO:0060548	negative regulation of cell death	20433	919	723	90	2.7677	8.1754e-19	6.4279e-17
GOBP	GO:0022414	reproductive process	20433	919	1231	126	2.2758	9.8435e-19	7.6861e-17
GOBP	GO:0071345	cellular response to cytokine stimulus	20433	919	553	76	3.0557	1.8134e-18	1.4062e-16
GOBP	GO:0016192	vesicle-mediated transport	20433	919	1040	112	2.3944	2.4934e-18	1.9205e-16
GOBP	GO:0046649	lymphocyte activation	20433	919	305	54	3.9365	2.9129e-18	2.2283e-16
GOBP	GO:0042110	T cell activation	20433	919	198	43	4.8286	3.4053e-18	2.5876e-16
GOCC	GO:0044440	endosomal part	20433	919	461	67	3.2314	1.1363e-17	3.2005e-16
GOBP	GO:0012501	programmed cell death	20433	919	699	86	2.7355	1.045e-17	7.8875e-16
GOBP	GO:0007169	transmembrane receptor protein tyrosine kinase signaling pathway	20433	919	637	81	2.8272	1.4103e-17	1.0575e-15
GOMF	GO:0019900	kinase binding	20433	919	387	61	3.5046	6.5943e-18	1.2588e-15
GOCC	GO:0010008	endosome membrane	20433	919	440	64	3.234	5.9387e-17	1.6386e-15
GOCC	GO:0030659	cytoplasmic vesicle membrane	20433	919	489	68	3.0918	6.5282e-17	1.7652e-15
GOBP	GO:0060333	interferon-gamma-mediated signaling pathway	20433	919	155	37	5.3075	2.8464e-17	2.1202e-15
GOBP	GO:0034097	response to cytokine stimulus	20433	919	658	82	2.7708	2.9232e-17	2.1632e-15
GOBP	GO:0006461	protein complex assembly	20433	919	752	89	2.6314	3.1487e-17	2.3149e-15
GOBP	GO:0016044	cellular membrane organization	20433	919	793	92	2.5795	3.1982e-17	2.3361e-15
KEGG	ko04145	Phagosome	20433	919	155	37	5.3075	2.8464e-17	2.6187e-15
GOBP	GO:0032270	positive regulation of cellular protein metabolic process	20433	919	688	84	2.7146	4.0384e-17	2.9309e-15
GOMF	GO:0005200	structural constituent of cytoskeleton	20433	919	98	30	6.8063	1.6957e-17	3.0829e-15
GOMF	GO:0016787	hydrolase activity	20433	919	2350	192	1.8166	2.2223e-17	3.8566e-15
GOBP	GO:0007010	cytoskeleton organization	20433	919	745	88	2.6263	5.3982e-17	3.8929e-15
GOCC	GO:0071556	integral to lumenal side of endoplasmic reticulum membrane	20433	919	106	30	6.2926	1.8965e-16	5.0276e-15
GOBP	GO:0010646	regulation of cell communication	20433	919	1893	163	1.9145	8.9472e-17	6.4114e-15
GOCC	GO:0001772	immunological synapse	20433	919	29	17	13.034	3.3001e-16	8.5803e-15
GOBP	GO:0008219	cell death	20433	919	755	88	2.5915	1.2206e-16	8.6916e-15
GOCC	GO:0015935	small ribosomal subunit	20433	919	60	23	8.523	3.5511e-16	9.0586e-15
GOBP	GO:0016265	death	20433	919	760	88	2.5745	1.8232e-16	1.2902e-14
GOBP	GO:0051130	positive regulation of cellular component organization	20433	919	693	83	2.6629	1.937e-16	1.3622e-14
GOBP	GO:0042330	taxis	20433	919	630	78	2.7528	2.5819e-16	1.7934e-14
GOBP	GO:0006935	chemotaxis	20433	919	630	78	2.7528	2.5819e-16	1.7934e-14
GOBP	GO:0007167	enzyme linked receptor protein signaling pathway	20433	919	834	93	2.4793	2.6306e-16	1.8161e-14
KEGG	ko05130	Pathogenic Escherichia coli infection	20433	919	48	21	9.7274	2.7404e-16	1.8908e-14
GOCC	GO:0015629	actin cytoskeleton	20433	919	199	40	4.4691	8.3608e-16	2.0933e-14
GOBP	GO:0044092	negative regulation of molecular function	20433	919	896	97	2.407	3.9173e-16	2.6879e-14
GOBP	GO:0051247	positive regulation of protein metabolic process	20433	919	784	89	2.524	4.0707e-16	2.7764e-14
GOBP	GO:0043086	negative regulation of catalytic activity	20433	919	702	83	2.6288	4.1001e-16	2.7797e-14
GOBP	GO:0006915	apoptosis	20433	919	678	81	2.6563	5.2271e-16	3.5227e-14
GOCC	GO:0044428	nuclear part	20433	919	3721	262	1.5655	1.5996e-15	3.8961e-14
GOCC	GO:0042611	MHC protein complex	20433	919	106	29	6.0829	1.6138e-15	3.8961e-14
GOCC	GO:0005730	nucleolus	20433	919	837	91	2.4173	2.6083e-15	6.08e-14
GOCC	GO:0044448	cell cortex part	20433	919	100	28	6.2255	2.5787e-15	6.08e-14
GOBP	GO:0001932	regulation of protein phosphorylation	20433	919	984	102	2.3047	1.1557e-15	7.7428e-14
GOCC	GO:0012507	ER to Golgi transport vesicle membrane	20433	919	117	30	5.701	3.5922e-15	8.2316e-14
GOBP	GO:0051493	regulation of cytoskeleton organization	20433	919	374	56	3.3291	1.5048e-15	1.0022e-13
GOBP	GO:0019222	regulation of metabolic process	20433	919	5753	366	1.4145	1.8119e-15	1.1997e-13
GOBP	GO:0048585	negative regulation of response to stimulus	20433	919	963	100	2.3088	2.0042e-15	1.3192e-13
KEGG	ko04670	Leukocyte transendothelial migration	20433	919	116	30	5.7502	2.7933e-15	1.5419e-13
GOBP	GO:0043254	regulation of protein complex assembly	20433	919	267	46	3.8306	2.6835e-15	1.7562e-13
GOBP	GO:0051270	regulation of cellular component movement	20433	919	579	72	2.7648	2.9978e-15	1.9506e-13
GOBP	GO:0008064	regulation of actin polymerization or depolymerization	20433	919	133	32	5.3495	3.105e-15	2.0089e-13
GOBP	GO:0007411	axon guidance	20433	919	405	58	3.1841	3.5046e-15	2.2545e-13
GOMF	GO:0032403	protein complex binding	20433	919	252	45	3.9703	1.3774e-15	2.2865e-13
GOBP	GO:0030832	regulation of actin filament length	20433	919	134	32	5.3096	3.9009e-15	2.4953e-13
GOBP	GO:0006996	organelle organization	20433	919	2459	191	1.727	4.3644e-15	2.776e-13
GOBP	GO:0045089	positive regulation of innate immune response	20433	919	274	46	3.7327	7.239e-15	4.5788e-13
KEGG	ko04660	T cell receptor signaling pathway	20433	919	105	28	5.9291	1.0073e-14	4.6335e-13
GOMF	GO:0030554	adenyl nucleotide binding	20433	919	1492	134	1.9969	3.0039e-15	4.7787e-13
GOMF	GO:0019901	protein kinase binding	20433	919	335	52	3.4512	3.506e-15	5.3544e-13
GOBP	GO:0008152	metabolic process	20433	919	8700	503	1.2855	9.4808e-15	5.9634e-13
GOBP	GO:0034622	cellular macromolecular complex assembly	20433	919	540	68	2.7998	9.7088e-15	6.0731e-13
GOBP	GO:0051049	regulation of transport	20433	919	1263	118	2.0773	1.0734e-14	6.6772e-13
KEGG	ko04514	Cell adhesion molecules (CAMs)	20433	919	141	32	5.046	1.8095e-14	7.1344e-13
GOCC	GO:0030670	phagocytic vesicle membrane	20433	919	118	29	5.4643	3.3888e-14	7.6362e-13
KEGG	ko04650	Natural killer cell mediated cytotoxicity	20433	919	142	32	5.0105	2.2337e-14	7.7064e-13
GOBP	GO:0051248	negative regulation of protein metabolic process	20433	919	442	60	3.0182	1.3425e-14	8.306e-13
GOBP	GO:0002703	regulation of leukocyte mediated immunity	20433	919	196	38	4.3107	1.4753e-14	9.078e-13
GOBP	GO:0042325	regulation of phosphorylation	20433	919	1057	104	2.1876	1.7971e-14	1.0998e-12
GOBP	GO:0023056	positive regulation of signaling	20433	919	1029	102	2.2039	2.0451e-14	1.2382e-12
GOBP	GO:0031349	positive regulation of defense response	20433	919	338	51	3.3548	2.0382e-14	1.2382e-12
GOBP	GO:0030833	regulation of actin filament polymerization	20433	919	116	29	5.5585	2.1026e-14	1.2663e-12
GOMF	GO:0032559	adenyl ribonucleotide binding	20433	919	1482	132	1.9804	9.3149e-15	1.3679e-12
GOMF	GO:0005524	ATP binding	20433	919	1452	130	1.9906	1.0356e-14	1.4644e-12
GOBP	GO:0045859	regulation of protein kinase activity	20433	919	672	77	2.5476	2.604e-14	1.5599e-12
GOBP	GO:0009967	positive regulation of signal transduction	20433	919	962	97	2.2419	3.3066e-14	1.9704e-12
GOBP	GO:0044087	regulation of cellular component biogenesis	20433	919	489	63	2.8645	3.327e-14	1.9722e-12
GOBP	GO:0002223	stimulatory C-type lectin receptor signaling pathway	20433	919	118	29	5.4643	3.3888e-14	1.988e-12
GOBP	GO:0001910	regulation of leukocyte mediated cytotoxicity	20433	919	118	29	5.4643	3.3888e-14	1.988e-12
GOBP	GO:0002706	regulation of lymphocyte mediated immunity	20433	919	172	35	4.5244	3.5662e-14	2.0813e-12
GOMF	GO:0019003	GDP binding	20433	919	51	20	8.7192	1.8028e-14	2.4582e-12
GOBP	GO:0007015	actin filament organization	20433	919	164	34	4.6095	4.6631e-14	2.7075e-12
GOBP	GO:0040012	regulation of locomotion	20433	919	615	72	2.603	6.3501e-14	3.6682e-12
KEGG	ko04510	Focal adhesion	20433	919	199	37	4.134	1.2592e-13	3.8614e-12
GOBP	GO:0031341	regulation of cell killing	20433	919	121	29	5.3288	6.7939e-14	3.8849e-12
GOBP	GO:0002220	innate immune response activating cell surface receptor signaling pathway	20433	919	121	29	5.3288	6.7939e-14	3.8849e-12
GOBP	GO:0010647	positive regulation of cell communication	20433	919	1034	101	2.1718	6.8919e-14	3.9211e-12
GOBP	GO:0032271	regulation of protein polymerization	20433	919	139	31	4.9587	7.6409e-14	4.3255e-12
GOBP	GO:0019221	cytokine-mediated signaling pathway	20433	919	424	57	2.989	9.327e-14	5.2277e-12
GOBP	GO:0032970	regulation of actin filament-based process	20433	919	260	43	3.6772	9.2851e-14	5.2277e-12
GOCC	GO:0009897	external side of plasma membrane	20433	919	193	36	4.1473	2.4307e-13	5.3874e-12
GOBP	GO:0019220	regulation of phosphate metabolic process	20433	919	1163	109	2.0838	9.8741e-14	5.5071e-12
GOBP	GO:0051174	regulation of phosphorus metabolic process	20433	919	1164	109	2.082	1.0436e-13	5.7639e-12
GOBP	GO:0060627	regulation of vesicle-mediated transport	20433	919	317	48	3.3667	1.0392e-13	5.7639e-12
GOMF	GO:0042605	peptide antigen binding	20433	919	111	28	5.6086	4.6176e-14	6.0793e-12
GOBP	GO:0002252	immune effector process	20433	919	401	55	3.0495	1.1098e-13	6.0997e-12
GOBP	GO:2000145	regulation of cell motility	20433	919	556	67	2.6793	1.245e-13	6.8095e-12
GOCC	GO:0042101	T cell receptor complex	20433	919	11	10	20.213	3.3968e-13	7.4072e-12
GOCC	GO:0030863	cortical cytoskeleton	20433	919	52	19	8.1239	3.6738e-13	7.884e-12
GOBP	GO:0023057	negative regulation of signaling	20433	919	809	85	2.3361	1.491e-13	8.1157e-12
GOCC	GO:0030027	lamellipodium	20433	919	138	30	4.8335	3.8902e-13	8.2181e-12
GOMF	GO:0030234	enzyme regulator activity	20433	919	1005	99	2.1902	7.4143e-14	9.4359e-12
GOBP	GO:0051338	regulation of transferase activity	20433	919	754	81	2.3885	1.7727e-13	9.5576e-12
GOBP	GO:0032269	negative regulation of cellular protein metabolic process	20433	919	381	53	3.0929	1.7643e-13	9.5576e-12
GOBP	GO:0032956	regulation of actin cytoskeleton organization	20433	919	254	42	3.6765	1.8075e-13	9.699e-12
GOMF	GO:0003823	antigen binding	20433	919	217	39	3.996	8.6069e-14	1.06e-11
GOBP	GO:0002708	positive regulation of lymphocyte mediated immunity	20433	919	126	29	5.1173	2.0578e-13	1.0938e-11
GOBP	GO:0002705	positive regulation of leukocyte mediated immunity	20433	919	126	29	5.1173	2.0578e-13	1.0938e-11
GOCC	GO:0005634	nucleus	20433	919	4965	316	1.4151	5.3927e-13	1.1217e-11
GOBP	GO:0031401	positive regulation of protein modification process	20433	919	563	67	2.646	2.2354e-13	1.1827e-11
GOBP	GO:0043549	regulation of kinase activity	20433	919	716	78	2.4221	2.4651e-13	1.2982e-11
GOCC	GO:0030662	coated vesicle membrane	20433	919	220	38	3.8404	6.3782e-13	1.3066e-11
GOBP	GO:0009605	response to external stimulus	20433	919	1326	118	1.9786	2.9899e-13	1.5672e-11
KEGG	ko05131	Shigellosis	20433	919	60	20	7.4113	6.4937e-13	1.7923e-11
GOBP	GO:0032535	regulation of cellular component size	20433	919	176	34	4.2952	3.9413e-13	2.0564e-11
GOBP	GO:0009893	positive regulation of metabolic process	20433	919	2155	167	1.723	4.0061e-13	2.0806e-11
GOMF	GO:0005102	receptor binding	20433	919	1035	100	2.1482	1.7926e-13	2.1388e-11
GOBP	GO:0009968	negative regulation of signal transduction	20433	919	768	81	2.345	4.6534e-13	2.4058e-11
GOBP	GO:0002218	activation of innate immune response	20433	919	240	40	3.7057	5.2068e-13	2.6796e-11
KEGG	ko04666	Fc gamma R-mediated phagocytosis	20433	919	85	23	6.0162	1.7069e-12	4.0387e-11
KEGG	ko05100	Bacterial invasion of epithelial cells	20433	919	70	21	6.6702	1.7559e-12	4.0387e-11
KEGG	ko04612	Antigen processing and presentation	20433	919	78	22	6.2711	2.0767e-12	4.4091e-11
GOBP	GO:0002758	innate immune response-activating signal transduction	20433	919	233	39	3.7216	8.8232e-13	4.5202e-11
GOCC	GO:0030658	transport vesicle membrane	20433	919	149	30	4.4766	3.1093e-12	6.2743e-11
GOBP	GO:0010648	negative regulation of cell communication	20433	919	812	83	2.2727	1.241e-12	6.3291e-11
GOBP	GO:0002822	regulation of adaptive immune response based on somatic recombination of immune receptors built from immunoglobulin superfamily domains	20433	919	173	33	4.2412	1.2518e-12	6.3555e-11
GOBP	GO:0006457	protein folding	20433	919	216	37	3.8086	1.652e-12	8.3502e-11
GOBP	GO:0072422	signal transduction involved in DNA damage checkpoint	20433	919	70	21	6.6702	1.7559e-12	8.7968e-11
GOBP	GO:0072401	signal transduction involved in DNA integrity checkpoint	20433	919	70	21	6.6702	1.7559e-12	8.7968e-11
GOBP	GO:0002831	regulation of response to biotic stimulus	20433	919	196	35	3.9703	1.9201e-12	9.5769e-11
GOBP	GO:0006458	'de novo' protein folding	20433	919	50	18	8.0042	2.0557e-12	1.0208e-10
KEGG	ko04144	Endocytosis	20433	919	203	35	3.8334	5.4003e-12	1.0646e-10
GOBP	GO:0072395	signal transduction involved in cell cycle checkpoint	20433	919	71	21	6.5762	2.3835e-12	1.1784e-10
GOBP	GO:0050690	regulation of defense response to virus by virus	20433	919	28	14	11.117	2.6797e-12	1.3191e-10
GOBP	GO:0030334	regulation of cell migration	20433	919	528	62	2.6108	3.1286e-12	1.5334e-10
GOBP	GO:0051084	'de novo' posttranslational protein folding	20433	919	45	17	8.3995	3.4017e-12	1.653e-10
GOBP	GO:0007159	leukocyte cell-cell adhesion	20433	919	45	17	8.3995	3.4017e-12	1.653e-10
GOBP	GO:0002576	platelet degranulation	20433	919	80	22	6.1143	3.6278e-12	1.7553e-10
GOBP	GO:0002824	positive regulation of adaptive immune response based on somatic recombination of immune receptors built from immunoglobulin superfamily domains	20433	919	122	27	4.9206	3.6772e-12	1.7717e-10
KEGG	ko05322	Systemic lupus erythematosus	20433	919	101	24	5.2833	1.1565e-11	2.128e-10
GOMF	GO:0042802	identical protein binding	20433	919	909	89	2.1769	1.9868e-12	2.2987e-10
GOBP	GO:0001912	positive regulation of leukocyte mediated cytotoxicity	20433	919	106	25	5.2439	5.1808e-12	2.4855e-10
GOBP	GO:0051347	positive regulation of transferase activity	20433	919	494	59	2.6555	5.237e-12	2.5018e-10
GOBP	GO:0002819	regulation of adaptive immune response	20433	919	182	33	4.0314	5.3014e-12	2.522e-10
GOBP	GO:0031400	negative regulation of protein modification process	20433	919	258	40	3.4471	5.4347e-12	2.5745e-10
GOBP	GO:0071357	cellular response to type I interferon	20433	919	134	28	4.6459	6.4032e-12	3.0082e-10
GOBP	GO:0060337	type I interferon-mediated signaling pathway	20433	919	134	28	4.6459	6.4032e-12	3.0082e-10
GOBP	GO:0072474	signal transduction involved in mitotic cell cycle G1/S checkpoint	20433	919	67	20	6.637	6.5468e-12	3.0254e-10
GOBP	GO:0072431	signal transduction involved in mitotic cell cycle G1/S transition DNA damage checkpoint	20433	919	67	20	6.637	6.5468e-12	3.0254e-10
GOBP	GO:0072413	signal transduction involved in mitotic cell cycle checkpoint	20433	919	67	20	6.637	6.5468e-12	3.0254e-10
GOBP	GO:0072404	signal transduction involved in G1/S transition checkpoint	20433	919	67	20	6.637	6.5468e-12	3.0254e-10
GOBP	GO:0002821	positive regulation of adaptive immune response	20433	919	125	27	4.8025	6.7139e-12	3.09e-10
GOBP	GO:0034340	response to type I interferon	20433	919	135	28	4.6115	7.7242e-12	3.5406e-10
GOCC	GO:0030176	integral to endoplasmic reticulum membrane	20433	919	180	32	3.9527	1.8895e-11	3.7567e-10
GOBP	GO:0033674	positive regulation of kinase activity	20433	919	475	57	2.6681	9.9231e-12	4.5302e-10
GOBP	GO:0031343	positive regulation of cell killing	20433	919	109	25	5.0995	9.9736e-12	4.535e-10
KEGG	ko03050	Proteasome	20433	919	44	16	8.0851	2.9016e-11	5.0053e-10
KEGG	ko04062	Chemokine signaling pathway	20433	919	184	32	3.8668	3.4155e-11	5.5452e-10
GOBP	GO:0050688	regulation of defense response to virus	20433	919	167	31	4.1273	1.2347e-11	5.5919e-10
GOBP	GO:0010608	posttranscriptional regulation of gene expression	20433	919	453	55	2.6995	1.4549e-11	6.5626e-10
KEGG	ko05416	Viral myocarditis	20433	919	74	20	6.0092	4.8496e-11	7.4361e-10
GOCC	GO:0031227	intrinsic to endoplasmic reticulum membrane	20433	919	185	32	3.8459	3.9489e-11	7.7377e-10
GOBP	GO:0002699	positive regulation of immune effector process	20433	919	192	33	3.8215	2.3498e-11	1.0557e-09
GOMF	GO:0008092	cytoskeletal protein binding	20433	919	475	57	2.6681	9.9231e-12	1.1143e-09
GOCC	GO:0005768	endosome	20433	919	472	55	2.5908	6.943e-11	1.341e-09
GOBP	GO:0045860	positive regulation of protein kinase activity	20433	919	449	54	2.674	3.1782e-11	1.4223e-09
GOBP	GO:0051336	regulation of hydrolase activity	20433	919	915	86	2.0897	3.854e-11	1.7179e-09
GOMF	GO:0051082	unfolded protein binding	20433	919	70	20	6.3526	1.5968e-11	1.7419e-09
GOBP	GO:0000398	nuclear mRNA splicing, via spliceosome	20433	919	196	33	3.7435	4.133e-11	1.8279e-09
GOBP	GO:0000377	RNA splicing, via transesterification reactions with bulged adenosine as nucleophile	20433	919	196	33	3.7435	4.133e-11	1.8279e-09
GOBP	GO:0006977	DNA damage response, signal transduction by p53 class mediator resulting in cell cycle arrest	20433	919	66	19	6.4007	4.4225e-11	1.9483e-09
GOBP	GO:0043900	regulation of multi-organism process	20433	919	241	37	3.4135	4.4571e-11	1.9559e-09
GOBP	GO:0002443	leukocyte mediated immunity	20433	919	74	20	6.0092	4.8496e-11	2.12e-09
GOBP	GO:0002709	regulation of T cell mediated immunity	20433	919	117	25	4.7508	5.0981e-11	2.22e-09
GOCC	GO:0042612	MHC class I protein complex	20433	919	78	20	5.701	1.361e-10	2.5916e-09
GOCC	GO:0005832	chaperonin-containing T-complex	20433	919	9	8	19.764	1.3984e-10	2.6258e-09
GOBP	GO:0031325	positive regulation of cellular metabolic process	20433	919	1992	150	1.6742	6.0809e-11	2.6378e-09
GOBP	GO:0060255	regulation of macromolecule metabolic process	20433	919	4798	298	1.3809	6.2716e-11	2.7102e-09
GOBP	GO:0002480	antigen processing and presentation of exogenous peptide antigen via MHC class I, TAP-independent	20433	919	75	20	5.9291	6.3211e-11	2.7212e-09
GOMF	GO:0003779	actin binding	20433	919	172	31	4.0073	2.7007e-11	2.8642e-09
GOCC	GO:0005839	proteasome core complex	20433	919	20	11	12.229	1.6043e-10	2.9713e-09
GOMF	GO:0003824	catalytic activity	20433	919	5357	327	1.3572	3.5211e-11	3.6334e-09
GOCC	GO:0001726	ruffle	20433	919	88	21	5.3058	2.013e-10	3.6778e-09
GOBP	GO:0002449	lymphocyte mediated immunity	20433	919	61	18	6.5608	9.0862e-11	3.8967e-09
GOBP	GO:0000375	RNA splicing, via transesterification reactions	20433	919	202	33	3.6323	9.35e-11	3.9947e-09
KEGG	ko04640	Hematopoietic cell lineage	20433	919	81	20	5.4899	2.8175e-10	4.0928e-09
GOBP	GO:0010604	positive regulation of macromolecule metabolic process	20433	919	1991	149	1.6639	1.0967e-10	4.6679e-09
GOCC	GO:0072562	blood microparticle	20433	919	136	26	4.2506	2.7721e-10	4.9972e-09
GOCC	GO:0030139	endocytic vesicle	20433	919	99	22	4.9409	3.2515e-10	5.7843e-09
GOBP	GO:0044237	cellular metabolic process	20433	919	7827	442	1.2556	1.4324e-10	6.074e-09
GOBP	GO:0090066	regulation of anatomical structure size	20433	919	240	36	3.3351	1.5649e-10	6.611e-09
GOBP	GO:0046364	monosaccharide biosynthetic process	20433	919	71	19	5.9499	1.7674e-10	7.4387e-09
GOBP	GO:0051443	positive regulation of ubiquitin-protein ligase activity	20433	919	88	21	5.3058	2.013e-10	8.4411e-09
GOBP	GO:0002683	negative regulation of immune system process	20433	919	243	36	3.2939	2.2185e-10	9.2687e-09
GOCC	GO:0019897	extrinsic to plasma membrane	20433	919	130	25	4.2758	5.3205e-10	9.3419e-09
GOBP	GO:0051437	positive regulation of ubiquitin-protein ligase activity involved in mitotic cell cycle	20433	919	72	19	5.8673	2.2948e-10	9.5522e-09
GOBP	GO:0007155	cell adhesion	20433	919	826	78	2.0996	2.5411e-10	1.0528e-08
GOBP	GO:0033043	regulation of organelle organization	20433	919	690	69	2.2234	2.5478e-10	1.0528e-08
GOBP	GO:0044238	primary metabolic process	20433	919	7750	437	1.2537	2.5822e-10	1.0631e-08
GOBP	GO:0022610	biological adhesion	20433	919	827	78	2.097	2.6854e-10	1.1016e-08
GOCC	GO:0000786	nucleosome	20433	919	68	18	5.8855	6.4249e-10	1.1137e-08
KEGG	ko04722	Neurotrophin signaling pathway	20433	919	123	24	4.3383	8.6066e-10	1.1877e-08
GOCC	GO:0031234	extrinsic to internal side of plasma membrane	20433	919	94	21	4.9672	7.3434e-10	1.2567e-08
GOMF	GO:0004930	G-protein coupled receptor activity	20433	919	858	7	0.1814	1.3535e-10	1.3599e-08
GOBP	GO:0030155	regulation of cell adhesion	20433	919	320	42	2.9182	3.4014e-10	1.3903e-08
GOBP	GO:0051444	negative regulation of ubiquitin-protein ligase activity	20433	919	74	19	5.7087	3.8131e-10	1.5474e-08
GOBP	GO:0051352	negative regulation of ligase activity	20433	919	74	19	5.7087	3.8131e-10	1.5474e-08
GOBP	GO:0006796	phosphate-containing compound metabolic process	20433	919	959	86	1.9939	3.8949e-10	1.5693e-08
GOBP	GO:0006793	phosphorus metabolic process	20433	919	959	86	1.9939	3.8949e-10	1.5693e-08
GOBP	GO:0051239	regulation of multicellular organismal process	20433	919	2245	161	1.5945	4.0496e-10	1.6259e-08
GOBP	GO:0006887	exocytosis	20433	919	249	36	3.2145	4.3745e-10	1.7501e-08
GOBP	GO:0031579	membrane raft organization	20433	919	17	10	13.079	4.5697e-10	1.8218e-08
GOBP	GO:0051436	negative regulation of ubiquitin-protein ligase activity involved in mitotic cell cycle	20433	919	67	18	5.9733	4.9429e-10	1.9636e-08
GOBP	GO:0051291	protein heterooligomerization	20433	919	84	20	5.2938	5.6268e-10	2.2275e-08
GOBP	GO:0051351	positive regulation of ligase activity	20433	919	93	21	5.0206	5.9663e-10	2.3537e-08
GOMF	GO:0003725	double-stranded RNA binding	20433	919	57	17	6.6312	2.5017e-10	2.4491e-08
GOBP	GO:0080090	regulation of primary metabolic process	20433	919	5020	304	1.3464	6.2336e-10	2.4506e-08
GOBP	GO:0010627	regulation of intracellular protein kinase cascade	20433	919	722	70	2.1556	7.0183e-10	2.7495e-08
GOBP	GO:0010035	response to inorganic substance	20433	919	420	49	2.594	7.0938e-10	2.7695e-08
GOBP	GO:0002711	positive regulation of T cell mediated immunity	20433	919	103	22	4.749	7.2139e-10	2.8067e-08
GOBP	GO:0001914	regulation of T cell mediated cytotoxicity	20433	919	94	21	4.9672	7.3434e-10	2.8473e-08
GOBP	GO:0030100	regulation of endocytosis	20433	919	163	28	3.8193	7.4581e-10	2.8819e-08
GOBP	GO:0051272	positive regulation of cellular component movement	20433	919	316	41	2.8848	7.7278e-10	2.976e-08
GOMF	GO:0070003	threonine-type peptidase activity	20433	919	21	11	11.646	3.2193e-10	2.9978e-08
GOMF	GO:0004298	threonine-type endopeptidase activity	20433	919	21	11	11.646	3.2193e-10	2.9978e-08
GOBP	GO:0006521	regulation of cellular amino acid metabolic process	20433	919	61	17	6.1963	8.0239e-10	3.0795e-08
GOBP	GO:0030838	positive regulation of actin filament polymerization	20433	919	69	18	5.8002	8.308e-10	3.1778e-08
GOCC	GO:0030496	midbody	20433	919	118	23	4.3337	1.9541e-09	3.3025e-08
GOBP	GO:0051438	regulation of ubiquitin-protein ligase activity	20433	919	104	22	4.7033	8.7456e-10	3.3339e-08
KEGG	ko05162	Measles	20433	919	130	24	4.1047	2.7212e-09	3.5765e-08
GOBP	GO:0016310	phosphorylation	20433	919	743	71	2.1246	9.7834e-10	3.717e-08
GOCC	GO:0000502	proteasome complex	20433	919	57	16	6.2411	2.237e-09	3.7339e-08
GOBP	GO:0051439	regulation of ubiquitin-protein ligase activity involved in mitotic cell cycle	20433	919	78	19	5.416	9.9735e-10	3.7766e-08
KEGG	ko04530	Tight junction	20433	919	131	24	4.0734	3.1847e-09	3.9954e-08
GOCC	GO:0071013	catalytic step 2 spliceosome	20433	919	82	19	5.1518	2.4439e-09	4.0294e-08
GOBP	GO:0032482	Rab protein signal transduction	20433	919	70	18	5.7173	1.0689e-09	4.034e-08
GOBP	GO:0045937	positive regulation of phosphate metabolic process	20433	919	385	46	2.6565	1.09e-09	4.0865e-08
GOBP	GO:0010562	positive regulation of phosphorus metabolic process	20433	919	385	46	2.6565	1.09e-09	4.0865e-08
GOBP	GO:0007049	cell cycle	20433	919	625	63	2.2412	1.1086e-09	4.1425e-08
GOMF	GO:0023026	MHC class II protein complex binding	20433	919	17	10	13.079	4.5697e-10	4.1541e-08
GOBP	GO:0031323	regulation of cellular metabolic process	20433	919	5149	309	1.3343	1.128e-09	4.1874e-08
GOBP	GO:0010499	proteasomal ubiquitin-independent protein catabolic process	20433	919	23	11	10.634	1.1267e-09	4.1874e-08
GOBP	GO:0007229	integrin-mediated signaling pathway	20433	919	79	19	5.3474	1.2551e-09	4.6439e-08
GOBP	GO:0043170	macromolecule metabolic process	20433	919	6485	373	1.2788	1.5208e-09	5.6088e-08
GOCC	GO:0044463	cell projection part	20433	919	675	65	2.141	3.652e-09	5.9487e-08
GOBP	GO:0001916	positive regulation of T cell mediated cytotoxicity	20433	919	89	20	4.9964	1.6579e-09	6.0944e-08
GOCC	GO:0005794	Golgi apparatus	20433	919	863	77	1.9838	3.9841e-09	6.4124e-08
GOBP	GO:0031145	anaphase-promoting complex-dependent proteasomal ubiquitin-dependent protein catabolic process	20433	919	81	19	5.2154	1.9645e-09	7.1981e-08
GOBP	GO:0022402	cell cycle process	20433	919	881	79	1.9937	2.0175e-09	7.3683e-08
GOCC	GO:0019898	extrinsic to membrane	20433	919	223	32	3.1905	4.7268e-09	7.5183e-08
GOBP	GO:0051340	regulation of ligase activity	20433	919	109	22	4.4876	2.2066e-09	8.0332e-08
GOBP	GO:0034109	homotypic cell-cell adhesion	20433	919	57	16	6.2411	2.237e-09	8.1178e-08
GOBP	GO:0034637	cellular carbohydrate biosynthetic process	20433	919	119	23	4.2973	2.3155e-09	8.3757e-08
KEGG	ko05332	Graft-versus-host disease	20433	919	39	13	7.4113	7.0849e-09	8.5019e-08
GOBP	GO:0033554	cellular response to stress	20433	919	1330	106	1.772	2.5532e-09	9.206e-08
GOBP	GO:0042327	positive regulation of phosphorylation	20433	919	370	44	2.644	2.8537e-09	1.0257e-07
GOBP	GO:0050854	regulation of antigen receptor-mediated signaling pathway	20433	919	37	13	7.8119	3.403e-09	1.2193e-07
KEGG	ko05140	Leishmaniasis	20433	919	72	17	5.2497	1.2314e-08	1.3595e-07
GOMF	GO:0003700	sequence-specific DNA binding transcription factor activity	20433	919	1031	13	0.28035	1.6035e-09	1.3914e-07
GOMF	GO:0001071	nucleic acid binding transcription factor activity	20433	919	1031	13	0.28035	1.6035e-09	1.3914e-07
GOCC	GO:0030864	cortical actin cytoskeleton	20433	919	27	11	9.0583	9.0563e-09	1.4237e-07
GOMF	GO:0019904	protein domain specific binding	20433	919	338	42	2.7628	1.775e-09	1.506e-07
GOBP	GO:0040017	positive regulation of locomotion	20433	919	322	40	2.762	4.2878e-09	1.5314e-07
GOBP	GO:0010324	membrane invagination	20433	919	418	47	2.5	5.0004e-09	1.7803e-07
GOBP	GO:0006094	gluconeogenesis	20433	919	45	14	6.9172	5.1532e-09	1.829e-07
GOBP	GO:0031344	regulation of cell projection organization	20433	919	364	43	2.6265	5.2105e-09	1.8435e-07
GOCC	GO:0031253	cell projection membrane	20433	919	232	32	3.0668	1.2311e-08	1.9132e-07
GOBP	GO:0071158	positive regulation of cell cycle arrest	20433	919	86	19	4.9122	5.6502e-09	1.9929e-07
KEGG	ko05330	Allograft rejection	20433	919	42	13	6.8819	1.9422e-08	2.0617e-07
GOCC	GO:0032993	protein-DNA complex	20433	919	100	20	4.4468	1.3629e-08	2.094e-07
GOBP	GO:0032940	secretion by cell	20433	919	449	49	2.4264	6.2589e-09	2.2007e-07
KEGG	ko00010	Glycolysis / Gluconeogenesis	20433	919	66	16	5.39	2.1976e-08	2.2464e-07
GOBP	GO:0009615	response to virus	20433	919	226	32	3.1482	6.5458e-09	2.2945e-07
GOMF	GO:0005178	integrin binding	20433	919	74	18	5.4083	2.7941e-09	2.3191e-07
GOBP	GO:0033238	regulation of cellular amine metabolic process	20433	919	78	18	5.1309	6.8195e-09	2.383e-07
GOMF	GO:0004984	olfactory receptor activity	20433	919	420	0	0	3.2856e-09	2.6691e-07
KEGG	ko04740	Olfactory transduction	20433	919	374	0	0	2.8484e-08	2.8077e-07
GOBP	GO:0044260	cellular macromolecule metabolic process	20433	919	6010	346	1.28	8.2387e-09	2.8701e-07
GOBP	GO:0006006	glucose metabolic process	20433	919	159	26	3.6357	8.4649e-09	2.9399e-07
GOMF	GO:0023023	MHC protein complex binding	20433	919	20	10	11.117	3.7868e-09	3.0121e-07
GOCC	GO:0008305	integrin complex	20433	919	29	11	8.4336	2.1941e-08	3.333e-07
GOCC	GO:0031901	early endosome membrane	20433	919	167	26	3.4616	2.3602e-08	3.5455e-07
GOBP	GO:0031334	positive regulation of protein complex assembly	20433	919	139	24	3.839	1.0567e-08	3.6587e-07
GOCC	GO:0005654	nucleoplasm	20433	919	2535	169	1.4823	2.4667e-08	3.6647e-07
GOBP	GO:0019319	hexose biosynthetic process	20433	919	55	15	6.0638	1.0844e-08	3.7432e-07
GOCC	GO:0032154	cleavage furrow	20433	919	43	13	6.7219	2.6602e-08	3.9093e-07
GOMF	GO:0016887	ATPase activity	20433	919	378	44	2.5881	5.4288e-09	4.23e-07
GOBP	GO:0008284	positive regulation of cell proliferation	20433	919	775	70	2.0082	1.2329e-08	4.2429e-07
GOBP	GO:0051707	response to other organism	20433	919	459	49	2.3736	1.2549e-08	4.3053e-07
GOBP	GO:0032273	positive regulation of protein polymerization	20433	919	81	18	4.9409	1.2791e-08	4.3752e-07
GOCC	GO:0030175	filopodium	20433	919	59	15	5.6527	3.0321e-08	4.408e-07
GOBP	GO:0030198	extracellular matrix organization	20433	919	362	42	2.5796	1.3026e-08	4.442e-07
GOBP	GO:0070663	regulation of leukocyte proliferation	20433	919	185	28	3.3651	1.3081e-08	4.4474e-07
GOBP	GO:2000147	positive regulation of cell motility	20433	919	309	38	2.7343	1.3433e-08	4.5536e-07
GOCC	GO:0044297	cell body	20433	919	333	39	2.604	3.2587e-08	4.687e-07
GOBP	GO:0043062	extracellular structure organization	20433	919	363	42	2.5725	1.4086e-08	4.7226e-07
GOBP	GO:0031397	negative regulation of protein ubiquitination	20433	919	110	21	4.2447	1.4098e-08	4.7226e-07
GOBP	GO:0030330	DNA damage response, signal transduction by p53 class mediator	20433	919	110	21	4.2447	1.4098e-08	4.7226e-07
GOBP	GO:0008154	actin polymerization or depolymerization	20433	919	41	13	7.0498	1.4034e-08	4.7226e-07
GOBP	GO:0048013	ephrin receptor signaling pathway	20433	919	91	19	4.6423	1.4978e-08	5.0023e-07
GOBP	GO:0006468	protein phosphorylation	20433	919	641	61	2.1159	1.6569e-08	5.5176e-07
GOBP	GO:0051258	protein polymerization	20433	919	65	16	5.473	1.7421e-08	5.7841e-07
GOBP	GO:0001817	regulation of cytokine production	20433	919	495	51	2.2908	2.0157e-08	6.6731e-07
KEGG	ko04540	Gap junction	20433	919	90	18	4.4468	7.0607e-08	6.7198e-07
GOCC	GO:0048471	perinuclear region of cytoplasm	20433	919	569	55	2.1492	4.8754e-08	6.9384e-07
GOBP	GO:0000278	mitotic cell cycle	20433	919	411	45	2.4344	2.2901e-08	7.5594e-07
KEGG	ko05150	Staphylococcus aureus infection	20433	919	55	14	5.6596	8.537e-08	7.6007e-07
KEGG	ko04940	Type I diabetes mellitus	20433	919	47	13	6.1498	8.5302e-08	7.6007e-07
KEGG	ko05340	Primary immunodeficiency	20433	919	33	11	7.4113	1.023e-07	8.8236e-07
GOBP	GO:0030335	positive regulation of cell migration	20433	919	304	37	2.7061	2.6954e-08	8.8713e-07
GOCC	GO:0032155	cell division site part	20433	919	46	13	6.2835	6.4578e-08	9.0947e-07
GOCC	GO:0030669	clathrin-coated endocytic vesicle membrane	20433	919	54	14	5.7644	6.6597e-08	9.2824e-07
GOBP	GO:0006351	transcription, DNA-dependent	20433	919	2103	50	0.52862	3.1317e-08	1.0277e-06
GOBP	GO:0046165	alcohol biosynthetic process	20433	919	115	21	4.0601	3.1446e-08	1.029e-06
KEGG	ko00030	Pentose phosphate pathway	20433	919	27	10	8.2348	1.257e-07	1.0513e-06
GOCC	GO:0005681	spliceosomal complex	20433	919	154	24	3.465	7.8058e-08	1.066e-06
GOCC	GO:0031256	leading edge membrane	20433	919	121	21	3.8588	7.7299e-08	1.066e-06
GOBP	GO:0009593	detection of chemical stimulus	20433	919	371	0	0	3.2786e-08	1.0698e-06
GOCC	GO:0032587	ruffle membrane	20433	919	72	16	4.9409	8.0554e-08	1.0891e-06
GOBP	GO:0032501	multicellular organismal process	20433	919	3146	200	1.4135	3.9159e-08	1.274e-06
GOBP	GO:0031398	positive regulation of protein ubiquitination	20433	919	149	24	3.5813	4.142e-08	1.3437e-06
GOBP	GO:0030866	cortical actin cytoskeleton organization	20433	919	19	9	10.532	4.2475e-08	1.374e-06
GOBP	GO:0090263	positive regulation of canonical Wnt receptor signaling pathway	20433	919	128	22	3.8215	4.5947e-08	1.4821e-06
GOBP	GO:0046903	secretion	20433	919	584	56	2.132	4.8325e-08	1.5544e-06
GOBP	GO:0050853	B cell receptor signaling pathway	20433	919	31	11	7.8895	4.9024e-08	1.5724e-06
GOBP	GO:0031346	positive regulation of cell projection organization	20433	919	197	28	3.1602	5.0835e-08	1.6259e-06
GOCC	GO:0000139	Golgi membrane	20433	919	648	59	2.0244	1.248e-07	1.6706e-06
GOBP	GO:0072331	signal transduction by p53 class mediator	20433	919	129	22	3.7918	5.2947e-08	1.6839e-06
GOBP	GO:0050777	negative regulation of immune response	20433	919	79	17	4.7845	5.2851e-08	1.6839e-06
KEGG	ko05146	Amoebiasis	20433	919	107	19	3.9481	2.1741e-07	1.7648e-06
GOCC	GO:0005884	actin filament	20433	919	41	12	6.5075	1.3516e-07	1.7915e-06
GOBP	GO:0042127	regulation of cell proliferation	20433	919	1400	105	1.6675	6.347e-08	2.0129e-06
GOBP	GO:0042770	signal transduction in response to DNA damage	20433	919	164	25	3.3893	6.5705e-08	2.078e-06
GOBP	GO:0031348	negative regulation of defense response	20433	919	120	21	3.8909	6.6838e-08	2.1079e-06
GOBP	GO:0009607	response to biotic stimulus	20433	919	684	62	2.0154	7.132e-08	2.2386e-06
GOBP	GO:0042269	regulation of natural killer cell mediated cytotoxicity	20433	919	32	11	7.6429	7.1379e-08	2.2386e-06
GOBP	GO:0006911	phagocytosis, engulfment	20433	919	15	8	11.858	7.6035e-08	2.3781e-06
GOCC	GO:0042105	alpha-beta T cell receptor complex	20433	919	5	5	22.234	1.8214e-07	2.3908e-06
GOBP	GO:0022604	regulation of cell morphogenesis	20433	919	386	42	2.4192	7.7475e-08	2.4165e-06
GOBP	GO:0051495	positive regulation of cytoskeleton organization	20433	919	154	24	3.465	7.8058e-08	2.4279e-06
GOBP	GO:0060341	regulation of cellular localization	20433	919	864	73	1.8786	8.4585e-08	2.6238e-06
KEGG	ko04520	Adherens junction	20433	919	70	15	4.7644	3.328e-07	2.6243e-06
GOBP	GO:0050764	regulation of phagocytosis	20433	919	55	14	5.6596	8.537e-08	2.6409e-06
GOBP	GO:0050670	regulation of lymphocyte proliferation	20433	919	178	26	3.2477	8.6285e-08	2.6619e-06
GOCC	GO:0019773	proteasome core complex, alpha-subunit complex	20433	919	8	6	16.675	2.0824e-07	2.6813e-06
GOCC	GO:0001931	uropod	20433	919	8	6	16.675	2.0824e-07	2.6813e-06
GOBP	GO:0008380	RNA splicing	20433	919	319	37	2.5789	9.144e-08	2.8133e-06
GOCC	GO:0042581	specific granule	20433	919	12	7	12.97	2.2957e-07	2.9281e-06
GOBP	GO:0032944	regulation of mononuclear cell proliferation	20433	919	179	26	3.2295	9.6497e-08	2.9608e-06
GOBP	GO:0048872	homeostasis of number of cells	20433	919	92	18	4.3501	9.9948e-08	3.0584e-06
GOBP	GO:0002715	regulation of natural killer cell mediated immunity	20433	919	33	11	7.4113	1.023e-07	3.122e-06
GOBP	GO:0001934	positive regulation of protein phosphorylation	20433	919	349	39	2.4846	1.1083e-07	3.3732e-06
GOBP	GO:0051129	negative regulation of cellular component organization	20433	919	435	45	2.3001	1.1631e-07	3.5305e-06
GOBP	GO:0070848	response to growth factor stimulus	20433	919	393	42	2.3761	1.2576e-07	3.8072e-06
GOBP	GO:0006417	regulation of translation	20433	919	257	32	2.7684	1.3295e-07	4.0139e-06
GOBP	GO:0070527	platelet aggregation	20433	919	41	12	6.5075	1.3516e-07	4.0699e-06
GOBP	GO:0051345	positive regulation of hydrolase activity	20433	919	588	55	2.0797	1.395e-07	4.1894e-06
GOBP	GO:0051726	regulation of cell cycle	20433	919	843	71	1.8726	1.4143e-07	4.2361e-06
GOCC	GO:0032588	trans-Golgi network membrane	20433	919	61	14	5.1029	3.3613e-07	4.2471e-06
GOBP	GO:0061028	establishment of endothelial barrier	20433	919	16	8	11.117	1.4528e-07	4.3401e-06
GOBP	GO:0044281	small molecule metabolic process	20433	919	2397	158	1.4656	1.4604e-07	4.3511e-06
GOBP	GO:0051259	protein oligomerization	20433	919	381	41	2.3926	1.4648e-07	4.3527e-06
GOBP	GO:0022406	membrane docking	20433	919	66	15	5.0532	1.4844e-07	4.3997e-06
GOBP	GO:0048010	vascular endothelial growth factor receptor signaling pathway	20433	919	105	19	4.0233	1.6066e-07	4.7371e-06
GOBP	GO:0007163	establishment or maintenance of cell polarity	20433	919	105	19	4.0233	1.6066e-07	4.7371e-06
GOBP	GO:0050907	detection of chemical stimulus involved in sensory perception	20433	919	337	0	0	1.6123e-07	4.7415e-06
GOCC	GO:0071944	cell periphery	20433	919	30	10	7.4113	3.9045e-07	4.8879e-06
GOBP	GO:0010605	negative regulation of macromolecule metabolic process	20433	919	1554	112	1.6024	1.685e-07	4.9424e-06
GOCC	GO:0005840	ribosome	20433	919	101	18	3.9625	4.2234e-07	5.2385e-06
GOCC	GO:0043005	neuron projection	20433	919	627	56	1.9858	4.6208e-07	5.6794e-06
GOBP	GO:0071363	cellular response to growth factor stimulus	20433	919	371	40	2.3972	1.9557e-07	5.7216e-06
GOBP	GO:0030865	cortical cytoskeleton organization	20433	919	22	9	9.0957	1.9947e-07	5.8205e-06
KEGG	ko05320	Autoimmune thyroid disease	20433	919	56	13	5.1615	7.6113e-07	5.8353e-06
GOCC	GO:0045335	phagocytic vesicle	20433	919	46	12	5.8002	5.3034e-07	6.4596e-06
KEGG	ko05142	Chagas disease (American trypanosomiasis)	20433	919	106	18	3.7756	8.7095e-07	6.4968e-06
GOMF	GO:0031625	ubiquitin protein ligase binding	20433	919	202	28	3.0819	8.6278e-08	6.5882e-06
GOBP	GO:0043383	negative T cell selection	20433	919	12	7	12.97	2.2957e-07	6.6817e-06
GOBP	GO:0051704	multi-organism process	20433	919	726	63	1.9294	2.5234e-07	7.3256e-06
GOBP	GO:0051098	regulation of binding	20433	919	226	29	2.853	2.6552e-07	7.6884e-06
GOCC	GO:0044431	Golgi apparatus part	20433	919	896	72	1.7867	6.4074e-07	7.7346e-06
GOCC	GO:0031300	intrinsic to organelle membrane	20433	919	319	35	2.4395	7.1804e-07	8.5911e-06
GOBP	GO:0019318	hexose metabolic process	20433	919	202	27	2.9719	2.993e-07	8.6447e-06
GOBP	GO:0002698	negative regulation of immune effector process	20433	919	79	16	4.5031	3.0721e-07	8.8505e-06
GOBP	GO:0050793	regulation of developmental process	20433	919	1829	126	1.5317	3.1072e-07	8.9154e-06
GOBP	GO:0034330	cell junction organization	20433	919	190	26	3.0425	3.1104e-07	8.9154e-06
GOBP	GO:0030834	regulation of actin filament depolymerization	20433	919	44	12	6.0638	3.1485e-07	9.0018e-06
GOMF	GO:0042623	ATPase activity, coupled	20433	919	269	33	2.7276	1.2114e-07	9.0688e-06
GOCC	GO:0031301	integral to organelle membrane	20433	919	306	34	2.4704	7.7097e-07	9.1434e-06
GOBP	GO:0045727	positive regulation of translation	20433	919	70	15	4.7644	3.328e-07	9.491e-06
GOBP	GO:0000209	protein polyubiquitination	20433	919	191	26	3.0266	3.4417e-07	9.7906e-06
GOBP	GO:0045785	positive regulation of cell adhesion	20433	919	155	23	3.2992	3.4724e-07	9.8285e-06
GOBP	GO:0070665	positive regulation of leukocyte proliferation	20433	919	121	20	3.675	3.4708e-07	9.8285e-06
GOBP	GO:0042129	regulation of T cell proliferation	20433	919	133	21	3.5106	3.9013e-07	1.1015e-05
GOBP	GO:0009892	negative regulation of metabolic process	20433	919	1673	117	1.5549	3.9723e-07	1.117e-05
GOBP	GO:0043623	cellular protein complex assembly	20433	919	270	32	2.6351	3.9759e-07	1.117e-05
GOBP	GO:0045069	regulation of viral genome replication	20433	919	62	14	5.0206	4.1488e-07	1.1627e-05
GOMF	GO:0017022	myosin binding	20433	919	42	12	6.3526	1.8081e-07	1.3275e-05
GOBP	GO:0010592	positive regulation of lamellipodium assembly	20433	919	13	7	11.972	4.7519e-07	1.3284e-05
GOBP	GO:0032147	activation of protein kinase activity	20433	919	207	27	2.9001	4.8403e-07	1.3498e-05
GOBP	GO:0031396	regulation of protein ubiquitination	20433	919	208	27	2.8861	5.317e-07	1.4791e-05
GOBP	GO:0030177	positive regulation of Wnt receptor signaling pathway	20433	919	160	23	3.1961	6.0832e-07	1.6881e-05
GOBP	GO:0032272	negative regulation of protein polymerization	20433	919	55	13	5.2553	6.1163e-07	1.6931e-05
GOMF	GO:0046983	protein dimerization activity	20433	919	661	59	1.9846	2.3889e-07	1.6943e-05
GOMF	GO:0048306	calcium-dependent protein binding	20433	919	43	12	6.2048	2.3964e-07	1.6943e-05
GOBP	GO:0051050	positive regulation of transport	20433	919	633	56	1.967	6.18e-07	1.7066e-05
KEGG	ko04010	MAPK signaling pathway	20433	919	266	30	2.5076	2.4129e-06	1.7076e-05
KEGG	ko03040	Spliceosome	20433	919	125	19	3.3796	2.3889e-06	1.7076e-05
GOMF	GO:0008047	enzyme activator activity	20433	919	418	43	2.2872	2.5249e-07	1.7527e-05
GOBP	GO:0032880	regulation of protein localization	20433	919	509	48	2.0967	6.5221e-07	1.7967e-05
KEGG	ko00710	Carbon fixation in photosynthetic organisms	20433	919	22	8	8.0851	2.7449e-06	1.894e-05
GOCC	GO:0005615	extracellular space	20433	919	1181	87	1.6379	1.6304e-06	1.9096e-05
GOCC	GO:0060205	cytoplasmic membrane-bounded vesicle lumen	20433	919	79	15	4.2216	1.6525e-06	1.9096e-05
GOCC	GO:0031983	vesicle lumen	20433	919	79	15	4.2216	1.6525e-06	1.9096e-05
GOBP	GO:0002707	negative regulation of lymphocyte mediated immunity	20433	919	25	9	8.0042	7.1447e-07	1.9586e-05
GOBP	GO:0002704	negative regulation of leukocyte mediated immunity	20433	919	25	9	8.0042	7.1447e-07	1.9586e-05
GOBP	GO:0042102	positive regulation of T cell proliferation	20433	919	84	16	4.235	7.2512e-07	1.9831e-05
GOBP	GO:0048869	cellular developmental process	20433	919	2388	154	1.4338	7.3785e-07	2.013e-05
GOBP	GO:0051656	establishment of organelle localization	20433	919	127	20	3.5014	7.5661e-07	2.0543e-05
GOBP	GO:0019886	antigen processing and presentation of exogenous peptide antigen via MHC class II	20433	919	105	18	3.8115	7.5658e-07	2.0543e-05
GOBP	GO:0050671	positive regulation of lymphocyte proliferation	20433	919	116	19	3.6418	7.7144e-07	2.0846e-05
GOBP	GO:0035924	cellular response to vascular endothelial growth factor stimulus	20433	919	116	19	3.6418	7.7144e-07	2.0846e-05
GOCC	GO:0002102	podosome	20433	919	21	8	8.4701	1.8283e-06	2.0948e-05
KEGG	ko04664	Fc epsilon RI signaling pathway	20433	919	73	14	4.264	3.1995e-06	2.1538e-05
GOCC	GO:0055038	recycling endosome membrane	20433	919	43	11	5.6878	1.9282e-06	2.1907e-05
GOBP	GO:0006974	response to DNA damage stimulus	20433	919	671	58	1.9219	8.1746e-07	2.2036e-05
GOCC	GO:0016021	integral to membrane	20433	919	5165	177	0.76194	1.9606e-06	2.2089e-05
GOBP	GO:0032101	regulation of response to external stimulus	20433	919	498	47	2.0984	8.2505e-07	2.2188e-05
GOCC	GO:0042613	MHC class II protein complex	20433	919	28	9	7.1466	2.1065e-06	2.3537e-05
GOBP	GO:0032946	positive regulation of mononuclear cell proliferation	20433	919	117	19	3.6106	8.8021e-07	2.3615e-05
GOBP	GO:0042098	T cell proliferation	20433	919	40	11	6.1143	8.8846e-07	2.378e-05
GOBP	GO:0050857	positive regulation of antigen receptor-mediated signaling pathway	20433	919	14	7	11.117	9.0792e-07	2.4244e-05
GOBP	GO:0048193	Golgi vesicle transport	20433	919	227	28	2.7425	9.1933e-07	2.4465e-05
GOBP	GO:0051056	regulation of small GTPase mediated signal transduction	20433	919	214	27	2.8052	9.2051e-07	2.4465e-05
[truncated: 550 more rows]
